# Supplementary material for: PRDM12 Is Transcriptionally Active and Required for Nociceptor Function Throughout Life
Source: Front Mol Neurosci. 2021 Sep 27;14:720973. doi: 10.3389/fnmol.2021.720973 (PMC8502974; doi:10.3389/fnmol.2021.720973)
Supplement: Supplementary file 2 [file Table_1.XLSX]

## Sheet: Avil KO vs WT 
Gene_name	GeneID	Base mean	log2_FC	StdErr	Wald-Stats	P-value	q_value	Chromosome	Start	End	Strand	Feature
Grik1	ENSMUSG00000022935	4267.32	-3.66344	0.09708	-37.7363	0	0	16	87895900	88290258	-	protein_coding
Lpar3	ENSMUSG00000036832	1162.56	-4.56208	0.115198	-39.6022	0	0	3	146220962	146286186	+	protein_coding
Tmem233	ENSMUSG00000079278	6650.19	-4.76451	0.0901187	-52.8693	0	0	5	116038754	116083244	-	protein_coding
Ly86	ENSMUSG00000021423	1629.84	-5.03375	0.121354	-41.4799	0	0	13	37345344	37419036	+	protein_coding
Gna14	ENSMUSG00000024697	1424.64	-5.4177	0.116808	-46.381	0	0	19	16435666	16610818	+	protein_coding
Ctxn3	ENSMUSG00000069372	1124.12	-4.00044	0.114685	-34.8819	1.4e-266	4.2e-263	18	57468515	57478133	+	protein_coding
A3galt2	ENSMUSG00000028794	710.704	-6.62692	0.203979	-32.4882	1.57e-231	4.04e-228	4	128755363	128769298	+	protein_coding
Plxnc1	ENSMUSG00000074785	5226.77	-2.78286	0.0859518	-32.377	5.78e-230	1.3e-226	10	94790865	94944578	-	protein_coding
Rab27b	ENSMUSG00000024511	1659.64	-2.49063	0.0778822	-31.9794	2.11e-224	4.22e-221	18	69979130	70141605	-	protein_coding
Nt5e	ENSMUSG00000032420	590.356	-3.69753	0.118153	-31.2945	5.54e-215	9.99e-212	9	88327196	88372092	+	protein_coding
Mdga1	ENSMUSG00000043557	2573.32	2.09909	0.0683966	30.6899	7.76e-207	1.27e-203	17	29827955	29970087	-	protein_coding
Trpc3	ENSMUSG00000027716	1800.74	-3.36875	0.110655	-30.4438	1.45e-203	2.17e-200	3	36620481	36690167	-	protein_coding
Camk2a	ENSMUSG00000024617	3376.49	-3.28407	0.108399	-30.296	1.29e-201	1.79e-198	18	60925617	60988152	+	protein_coding
Cd55	ENSMUSG00000026399	6723.92	-2.04204	0.0680743	-29.9973	1.07e-197	1.37e-194	1	130439026	130462744	-	protein_coding
Plcb3	ENSMUSG00000024960	8385.54	-2.79598	0.0945206	-29.5807	2.65e-192	3.18e-189	19	6953713	6969759	-	protein_coding
Gm765	ENSMUSG00000090667	3057.78	-3.10641	0.106031	-29.2972	1.13e-188	1.27e-185	6	98235707	98342754	-	protein_coding
Prkcd	ENSMUSG00000021948	5422.67	-3.4927	0.120972	-28.872	2.68e-183	2.85e-180	14	30595355	30626210	-	protein_coding
Hs6st2	ENSMUSG00000062184	1369.89	-2.51539	0.0899543	-27.9629	4.59e-172	4.6e-169	X	51387211	51681856	-	protein_coding
Kcnt1	ENSMUSG00000058740	3722.99	-2.27889	0.0822673	-27.701	6.79e-169	6.44e-166	2	25863733	25918273	+	protein_coding
Osmr	ENSMUSG00000022146	609.27	-3.40359	0.122974	-27.6773	1.31e-168	1.18e-165	15	6813576	6874969	-	protein_coding
Prkar2b	ENSMUSG00000002997	5968.32	-1.6472	0.0598145	-27.5385	6.08e-167	5.22e-164	12	31958475	32061296	-	protein_coding
P2rx3	ENSMUSG00000027071	2442.17	-3.33031	0.1229	-27.0976	1.05e-161	8.6e-159	2	84998582	85037462	-	protein_coding
Prkca	ENSMUSG00000050965	6467.84	-2.09261	0.077998	-26.829	1.48e-158	1.16e-155	11	107933386	108343928	-	protein_coding
Scg3	ENSMUSG00000032181	14726.7	-1.81605	0.0687752	-26.4055	1.18e-153	8.89e-151	9	75643188	75684056	-	protein_coding
Il31ra	ENSMUSG00000050377	312.53	-4.76175	0.184455	-25.8153	5.98e-147	4.31e-144	13	112522809	112580662	-	protein_coding
Mrgprd	ENSMUSG00000051207	1418.1	-6.67183	0.260677	-25.5942	1.77e-144	1.23e-141	7	145314834	145324086	+	protein_coding
Kcnip4	ENSMUSG00000029088	3019.11	-1.75181	0.0688898	-25.4291	1.2e-142	8.02e-140	5	48389501	49524907	-	protein_coding
Carhsp1	ENSMUSG00000008393	1823.78	-2.49155	0.0984783	-25.3005	3.15e-141	2.03e-138	16	8658586	8672153	-	protein_coding
Slc4a11	ENSMUSG00000074796	461.809	-2.74881	0.11133	-24.6907	1.35e-134	8.36e-132	2	130684112	130697519	-	protein_coding
Adcy5	ENSMUSG00000022840	1229.9	-2.47511	0.100466	-24.6363	5.16e-134	3.1e-131	16	35154876	35305737	+	protein_coding
Slc16a12	ENSMUSG00000009378	238.502	-5.51546	0.22851	-24.1367	1.03e-128	5.99e-126	19	34668402	34747289	-	protein_coding
Eml1	ENSMUSG00000058070	7958.81	-1.53817	0.0644418	-23.8691	6.41e-126	3.61e-123	12	108370956	108539617	+	protein_coding
Scn11a	ENSMUSG00000034115	10363.7	-2.39686	0.101084	-23.7115	2.74e-124	1.5e-121	9	119753758	119825456	-	protein_coding
Trpc6	ENSMUSG00000031997	235.977	-4.75879	0.20139	-23.6298	1.91e-123	1.01e-120	9	8544141	8680741	+	protein_coding
Cd24a	ENSMUSG00000047139	13820.1	-2.3586	0.100382	-23.4964	4.44e-122	2.29e-119	10	43578283	43584265	+	protein_coding
Syt7	ENSMUSG00000024743	4570.59	-2.42261	0.10356	-23.3933	5e-121	2.51e-118	19	10389089	10453181	+	protein_coding
Unc13c	ENSMUSG00000062151	573.614	-2.92027	0.125102	-23.3431	1.62e-120	7.9e-118	9	73479421	73968966	-	protein_coding
Serinc2	ENSMUSG00000023232	599.882	-2.36318	0.10384	-22.758	1.2e-114	5.67e-112	4	130253494	130279205	-	protein_coding
Cd44	ENSMUSG00000005087	2954.58	-2.78103	0.122392	-22.7222	2.7e-114	1.25e-111	2	102811140	102901665	-	protein_coding
Ptgdr	ENSMUSG00000071489	683.7	-2.66996	0.118508	-22.5298	2.12e-112	9.31e-110	14	44851234	44859375	-	protein_coding
Pde4c	ENSMUSG00000031842	304.015	-3.90805	0.173461	-22.5299	2.12e-112	9.31e-110	8	70723719	70751186	+	protein_coding
Acpp	ENSMUSG00000032561	7350.83	-2.7832	0.124734	-22.313	2.77e-110	1.19e-107	9	104288250	104337748	-	protein_coding
Mrgpra3	ENSMUSG00000078698	203.324	-5.95601	0.266987	-22.3082	3.07e-110	1.29e-107	7	47588949	47601372	-	protein_coding
Arhgap26	ENSMUSG00000036452	1342.79	-2.09843	0.0940809	-22.3045	3.34e-110	1.37e-107	18	38601533	39376284	+	protein_coding
Gnao1	ENSMUSG00000031748	16016.1	-1.37118	0.0617157	-22.2176	2.32e-109	9.3e-107	8	93809965	93969388	+	protein_coding
Agtr1a	ENSMUSG00000049115	352.133	-3.04713	0.137747	-22.1212	1.98e-108	7.75e-106	13	30336440	30382867	+	protein_coding
Anks1b	ENSMUSG00000058589	753.799	-1.85286	0.0843879	-21.9565	7.51e-107	2.88e-104	10	89873508	90973300	+	protein_coding
Dnase1l3	ENSMUSG00000025279	226.769	-4.4925	0.204934	-21.9217	1.61e-106	6.06e-104	14	7964532	7994573	-	protein_coding
Creg2	ENSMUSG00000050967	312.747	-2.71404	0.125948	-21.5489	5.42e-103	1.99e-100	1	39618405	39651474	-	protein_coding
Chrna6	ENSMUSG00000031491	1352.87	-2.52246	0.11875	-21.2418	3.93e-100	1.42e-97	8	27403211	27413944	-	protein_coding
Celf6	ENSMUSG00000032297	979.033	-2.93432	0.138906	-21.1245	4.74e-99	1.67e-96	9	59577916	59607292	+	protein_coding
Bag2	ENSMUSG00000042215	363.073	-2.40966	0.117253	-20.5509	7.55e-94	2.62e-91	1	33745483	33757795	-	protein_coding
Fam19a2	ENSMUSG00000044071	2489.26	1.49754	0.0734064	20.4007	1.65e-92	5.61e-90	10	123264075	123741204	+	protein_coding
Dgkz	ENSMUSG00000040479	14209.7	-1.54648	0.0762008	-20.2948	1.43e-91	4.77e-89	2	91932823	91975864	-	protein_coding
Sdc1	ENSMUSG00000020592	354.293	-2.88248	0.143987	-20.0191	3.76e-89	1.23e-86	12	8771322	8793715	+	protein_coding
Rgs3	ENSMUSG00000059810	669.429	-2.01247	0.10082	-19.9611	1.2e-88	3.87e-86	4	62559846	62704001	+	protein_coding
Tmem45b	ENSMUSG00000041737	1965.69	-4.75411	0.238289	-19.9511	1.47e-88	4.64e-86	9	31426195	31464462	-	protein_coding
Klhl5	ENSMUSG00000054920	1973.17	-1.60194	0.080612	-19.8723	7.07e-88	2.2e-85	5	65107538	65168188	+	protein_coding
Ptprt	ENSMUSG00000053141	2719.13	-2.64063	0.13333	-19.8053	2.68e-87	8.19e-85	2	161521989	162661147	-	protein_coding
Scg2	ENSMUSG00000050711	4326.35	-1.54552	0.0781744	-19.7702	5.38e-87	1.62e-84	1	79434668	79440120	-	protein_coding
Wnt2b	ENSMUSG00000027840	337.468	-2.98267	0.15116	-19.7318	1.15e-86	3.39e-84	3	104945271	104961921	-	protein_coding
St6gal2	ENSMUSG00000024172	229.253	-3.53613	0.179569	-19.6923	2.51e-86	7.29e-84	17	55445381	55514581	+	protein_coding
Syt17	ENSMUSG00000058420	270.397	2.88445	0.147856	19.5085	9.3e-85	2.66e-82	7	118380716	118448222	-	protein_coding
Plxnd1	ENSMUSG00000030123	2881.05	-1.68221	0.0864156	-19.4665	2.11e-84	5.95e-82	6	115954810	115995005	-	protein_coding
Hal	ENSMUSG00000020017	183.913	-5.06589	0.260695	-19.4322	4.12e-84	1.14e-81	10	93488767	93519304	+	protein_coding
Samd14	ENSMUSG00000047181	4465.89	-1.84858	0.0952555	-19.4065	6.8e-84	1.86e-81	11	95009878	95026087	+	protein_coding
Mrgprb4	ENSMUSG00000070550	154.51	-5.56522	0.287492	-19.3578	1.75e-83	4.71e-81	7	48198069	48199288	-	protein_coding
Lrrc8b	ENSMUSG00000070639	1991.77	-2.13145	0.110421	-19.303	5.07e-83	1.34e-80	5	105415774	105490074	+	protein_coding
Zfhx2	ENSMUSG00000040721	861.681	-1.73437	0.0899551	-19.2804	7.84e-83	2.05e-80	14	55060261	55092324	-	protein_coding
Ppp1r1a	ENSMUSG00000022490	870.03	-2.23061	0.115749	-19.2711	9.39e-83	2.42e-80	15	103530278	103537992	-	protein_coding
Cyp2j12	ENSMUSG00000081225	136.825	-4.18445	0.217842	-19.2087	3.13e-82	7.95e-80	4	96099317	96141152	-	protein_coding
Ms4a3	ENSMUSG00000024681	117.409	-5.28047	0.27628	-19.1127	1.98e-81	4.95e-79	19	11629495	11640851	-	protein_coding
Capn9	ENSMUSG00000031981	121.301	-4.628	0.244413	-18.9352	5.85e-80	1.44e-77	8	124576110	124618731	+	protein_coding
Moxd1	ENSMUSG00000020000	791.223	-2.36281	0.125449	-18.8348	3.91e-79	9.53e-77	10	24223516	24302790	+	protein_coding
Tmem164	ENSMUSG00000047045	1263.64	-1.54533	0.0823844	-18.7575	1.68e-78	4.04e-76	X	142681405	142843494	+	protein_coding
Dgkh	ENSMUSG00000034731	2344.46	-1.71096	0.0914293	-18.7135	3.84e-78	9.11e-76	14	78569608	78725089	-	protein_coding
Runx1	ENSMUSG00000022952	1364.53	-1.83463	0.098452	-18.6348	1.68e-77	3.93e-75	16	92601465	92826149	-	protein_coding
Nmb	ENSMUSG00000025723	1958.76	-1.56354	0.0842493	-18.5584	6.97e-77	1.61e-74	7	80902226	80905076	-	protein_coding
Nedd4l	ENSMUSG00000024589	5317.79	-1.33818	0.0721812	-18.5391	9.98e-77	2.28e-74	18	64887755	65217826	+	protein_coding
Otoa	ENSMUSG00000034990	126.461	-4.08586	0.220917	-18.495	2.26e-76	5.1e-74	7	121081649	121163097	+	protein_coding
Nppb	ENSMUSG00000029019	113.596	-5.34305	0.28919	-18.4759	3.23e-76	7.18e-74	4	147985787	147987205	+	protein_coding
Nectin1	ENSMUSG00000032012	856.557	-1.81202	0.0981004	-18.4711	3.53e-76	7.75e-74	9	43743983	43807461	+	protein_coding
Pde10a	ENSMUSG00000023868	518.068	-2.05198	0.111126	-18.4653	3.93e-76	8.52e-74	17	8525371	8986648	+	protein_coding
Rasa4	ENSMUSG00000004952	372.619	-2.31555	0.125896	-18.3926	1.51e-75	3.23e-73	5	136083915	136111860	+	protein_coding
Cacna1c	ENSMUSG00000051331	1201.11	-2.62486	0.142833	-18.3772	2e-75	4.24e-73	6	118587239	119196418	-	protein_coding
Gnaq	ENSMUSG00000024639	6066.05	-1.4051	0.0767267	-18.313	6.51e-75	1.37e-72	19	16132830	16387463	+	protein_coding
Syt9	ENSMUSG00000062542	2568.4	-1.8602	0.10322	-18.0217	1.32e-72	2.73e-70	7	107370727	107548656	+	protein_coding
Far2	ENSMUSG00000030303	290.66	-2.675	0.148599	-18.0015	1.9e-72	3.88e-70	6	148047258	148182758	+	protein_coding
Lpar5	ENSMUSG00000067714	102.952	-5.11054	0.284391	-17.9701	3.34e-72	6.76e-70	6	125067919	125082472	+	protein_coding
Kcng2	ENSMUSG00000059852	172.239	-3.32819	0.185813	-17.9115	9.6e-72	1.92e-69	18	80294545	80364254	-	protein_coding
Hs3st2	ENSMUSG00000046321	2310.83	1.50385	0.0847165	17.7515	1.68e-70	3.32e-68	7	121391858	121501770	+	protein_coding
Htr1a	ENSMUSG00000021721	152.963	-3.24548	0.183551	-17.6816	5.81e-70	1.14e-67	13	105443692	105448133	+	protein_coding
Rab27a	ENSMUSG00000032202	464.262	-1.64154	0.0932308	-17.6073	2.17e-69	4.2e-67	9	73044853	73097629	+	protein_coding
Avil	ENSMUSG00000025432	15783.2	-1.21582	0.0692288	-17.5624	4.78e-69	9.17e-67	10	127000708	127020994	+	protein_coding
Paqr5	ENSMUSG00000032278	685.634	-2.67065	0.152146	-17.5532	5.63e-69	1.07e-66	9	61953480	62026856	-	protein_coding
Npy2r	ENSMUSG00000028004	465.699	-3.02935	0.172685	-17.5426	6.78e-69	1.27e-66	3	82538382	82548084	-	protein_coding
Osbpl3	ENSMUSG00000029822	6436.45	-1.14792	0.0654814	-17.5305	8.39e-69	1.56e-66	6	50293329	50456201	-	protein_coding
F2rl2	ENSMUSG00000021675	1751.69	-1.30305	0.0744189	-17.5097	1.21e-68	2.22e-66	13	95696852	95702739	+	protein_coding
Arap1	ENSMUSG00000032812	1123.19	-1.51992	0.0869294	-17.4846	1.88e-68	3.42e-66	7	101348066	101412586	+	protein_coding
Myt1	ENSMUSG00000010505	976.748	-1.94984	0.111592	-17.4729	2.31e-68	4.15e-66	2	181763331	181827797	+	protein_coding
Fgf13	ENSMUSG00000031137	10035.3	-1.28397	0.0738065	-17.3964	8.78e-68	1.57e-65	X	59062144	59568071	-	protein_coding
Kcnmb1	ENSMUSG00000020155	603.98	-4.45896	0.256898	-17.3569	1.75e-67	3.09e-65	11	33963012	33973641	+	protein_coding
Gnal	ENSMUSG00000024524	8642.83	-1.29081	0.0749134	-17.2307	1.56e-66	2.74e-64	18	67088335	67226792	+	protein_coding
Prkcq	ENSMUSG00000026778	1416.99	-3.64783	0.211728	-17.2289	1.61e-66	2.79e-64	2	11172107	11301222	+	protein_coding
Fam19a3	ENSMUSG00000055865	1243.07	1.42581	0.0828995	17.1993	2.69e-66	4.62e-64	3	104767405	104781840	-	protein_coding
Dapk1	ENSMUSG00000021559	2004.26	-1.48878	0.0867406	-17.1636	4.97e-66	8.45e-64	13	60601946	60763185	+	protein_coding
Rgs4	ENSMUSG00000038530	23823.4	-1.77573	0.103686	-17.1261	9.49e-66	1.6e-63	1	169741476	169747642	-	protein_coding
Slc45a3	ENSMUSG00000026435	666.352	-1.80193	0.105549	-17.072	2.4e-65	4.01e-63	1	131962966	131982969	+	protein_coding
Mrgprb5	ENSMUSG00000070551	90.9066	-5.02129	0.29423	-17.0658	2.67e-65	4.41e-63	7	48167982	48169019	-	protein_coding
Actn1	ENSMUSG00000015143	982.2	-1.5896	0.0932387	-17.0487	3.57e-65	5.85e-63	12	80167541	80260371	-	protein_coding
Coro2a	ENSMUSG00000028337	3012.92	-1.13896	0.06714	-16.964	1.52e-64	2.46e-62	4	46536936	46602202	-	protein_coding
Phactr1	ENSMUSG00000054728	2831.99	-1.36287	0.0804983	-16.9305	2.68e-64	4.32e-62	13	42680622	43138526	+	protein_coding
Cds2	ENSMUSG00000058793	21047.5	-1.21985	0.0721378	-16.91	3.8e-64	6.06e-62	2	132263147	132312050	+	protein_coding
Ift122	ENSMUSG00000030323	1330.67	-1.40547	0.0836095	-16.8099	2.06e-63	3.26e-61	6	115853469	115926699	+	protein_coding
Gng2	ENSMUSG00000043004	7469.14	-1.11335	0.0662807	-16.7975	2.55e-63	3.99e-61	14	19872558	19977627	-	protein_coding
Nnat	ENSMUSG00000067786	267.559	-2.48429	0.148183	-16.765	4.4e-63	6.83e-61	2	157560077	157562522	+	protein_coding
Tmem151b	ENSMUSG00000096847	1184.54	-1.62726	0.0973409	-16.7171	9.84e-63	1.52e-60	17	45541939	45549677	-	protein_coding
Dcx	ENSMUSG00000031285	109.741	-3.80172	0.228164	-16.6622	2.47e-62	3.77e-60	X	143855841	143933311	-	protein_coding
Capn5	ENSMUSG00000035547	3722.06	-1.60323	0.0964146	-16.6285	4.33e-62	6.56e-60	7	98121558	98178274	-	protein_coding
Adk	ENSMUSG00000039197	3627.49	-1.2122	0.0734551	-16.5026	3.51e-61	5.28e-59	14	21052573	21448568	+	protein_coding
Cysltr2	ENSMUSG00000033470	85.0722	-4.67195	0.287267	-16.2634	1.79e-59	2.67e-57	14	73029127	73049114	-	protein_coding
Car8	ENSMUSG00000041261	211.856	-2.48345	0.153298	-16.2001	5.03e-59	7.43e-57	4	8143361	8239041	-	protein_coding
Adgrg2	ENSMUSG00000031298	1657.66	1.27822	0.0790862	16.1623	9.3e-59	1.36e-56	X	160390689	160498070	+	protein_coding
Rnf144a	ENSMUSG00000020642	1420.02	-1.16095	0.0718892	-16.1491	1.15e-58	1.67e-56	12	26306796	26415256	-	protein_coding
Gm13425	ENSMUSG00000085224	1427.15	-3.57549	0.221426	-16.1476	1.18e-58	1.7e-56	2	31633452	31640589	-	antisense
Rcan3	ENSMUSG00000059713	2046.49	-1.13046	0.0701496	-16.115	2e-58	2.86e-56	4	135412307	135433853	-	protein_coding
Stx2	ENSMUSG00000029428	1891.28	-1.29327	0.0804955	-16.0663	4.39e-58	6.23e-56	5	128984556	129008574	-	protein_coding
Slc37a1	ENSMUSG00000024036	480.507	-1.85905	0.115873	-16.0438	6.31e-58	8.89e-56	17	31295482	31350696	+	protein_coding
Dkk3	ENSMUSG00000030772	2638.81	-1.51375	0.0944192	-16.0322	7.62e-58	1.06e-55	7	112116016	112159057	-	protein_coding
Dgkg	ENSMUSG00000022861	473.894	-2.37648	0.148688	-15.983	1.68e-57	2.33e-55	16	22468460	22657221	-	protein_coding
Slc36a1	ENSMUSG00000020261	6630.29	-0.859674	0.0539088	-15.9468	3e-57	4.13e-55	11	55204349	55236330	+	protein_coding
Fam188b2-ps	ENSMUSG00000101860	190.736	-2.3628	0.148206	-15.9426	3.21e-57	4.38e-55	3	58788406	58812754	-	transcribed_unprocessed_pseudogene
Htr4	ENSMUSG00000026322	128.624	-3.43845	0.215717	-15.9396	3.36e-57	4.56e-55	18	62324203	62467802	+	protein_coding
Arrb1	ENSMUSG00000018909	6025.8	-1.17385	0.0737709	-15.9121	5.22e-57	7.03e-55	7	99535465	99606771	+	protein_coding
Ccdc68	ENSMUSG00000038903	264.412	-2.48446	0.156163	-15.9094	5.45e-57	7.28e-55	18	69925425	69969484	+	protein_coding
Stac2	ENSMUSG00000017400	3428.16	1.12905	0.0710271	15.896	6.75e-57	8.95e-55	11	98036622	98053462	-	protein_coding
Fam167a	ENSMUSG00000035095	145.772	-2.87628	0.18115	-15.8779	9.02e-57	1.19e-54	14	63436393	63465498	+	protein_coding
Frmd4b	ENSMUSG00000030064	542.374	-1.43968	0.0908388	-15.8487	1.43e-56	1.87e-54	6	97286866	97617541	-	protein_coding
Phf24	ENSMUSG00000036062	26624.2	-1.53968	0.0974872	-15.7937	3.44e-56	4.46e-54	4	42916659	42944752	+	protein_coding
Cacng5	ENSMUSG00000040373	1000.51	1.42732	0.09047	15.7767	4.5e-56	5.79e-54	11	107874604	107915055	-	protein_coding
Fam102b	ENSMUSG00000040339	3726.34	-1.12089	0.0717491	-15.6223	5.13e-55	6.56e-53	3	108970996	109027607	-	protein_coding
Cdhr1	ENSMUSG00000021803	920.239	-1.61935	0.104592	-15.4825	4.56e-54	5.78e-52	14	37077849	37098311	-	protein_coding
Fmnl1	ENSMUSG00000055805	2065.11	-1.26658	0.082268	-15.3957	1.75e-53	2.2e-51	11	103171106	103198901	+	protein_coding
Kcnk13	ENSMUSG00000045404	282.14	-2.16583	0.140713	-15.3918	1.86e-53	2.32e-51	12	99964498	100062682	+	protein_coding
Bcl2l14	ENSMUSG00000030200	87.2956	-3.89213	0.254115	-15.3164	5.94e-53	7.39e-51	6	134396317	134438736	+	protein_coding
Ano3	ENSMUSG00000074968	5136.4	-1.30123	0.08513	-15.2852	9.6e-53	1.18e-50	2	110655200	110950923	-	protein_coding
Smim5	ENSMUSG00000048442	145.482	-2.91538	0.190862	-15.2748	1.13e-52	1.38e-50	11	115899965	115906269	+	protein_coding
Gpr35	ENSMUSG00000026271	715.747	-2.07714	0.136144	-15.2569	1.48e-52	1.8e-50	1	92950864	92986391	+	protein_coding
Nsg2	ENSMUSG00000020297	3524.46	-1.2344	0.0811181	-15.2174	2.71e-52	3.28e-50	11	32000462	32059202	+	protein_coding
Cblb	ENSMUSG00000022637	696.29	-1.36396	0.0899401	-15.1652	6.01e-52	7.22e-50	16	52031548	52208047	+	protein_coding
Prdm12	ENSMUSG00000079466	1501.13	-3.96019	0.261935	-15.119	1.21e-51	1.45e-49	2	31640036	31655795	+	protein_coding
Ceacam10	ENSMUSG00000054169	65.5393	-4.31399	0.285497	-15.1104	1.38e-51	1.64e-49	7	24777205	24784657	+	protein_coding
Bad	ENSMUSG00000024959	1701.36	-1.48107	0.0987474	-14.9985	7.5e-51	8.84e-49	19	6941860	6951898	+	protein_coding
2010008C14Rik	ENSMUSG00000107761	67.4531	-4.23118	0.282127	-14.9974	7.63e-51	8.93e-49	6	125083436	125084029	+	TEC
Ppef1	ENSMUSG00000062168	1327.5	-1.41087	0.0944075	-14.9445	1.69e-50	1.97e-48	X	160623093	160735765	-	protein_coding
Tubb2b	ENSMUSG00000045136	3229.56	-1.83511	0.122904	-14.9313	2.06e-50	2.38e-48	13	34127007	34130354	-	protein_coding
Tmem79	ENSMUSG00000001420	1057.64	-1.45942	0.0983125	-14.8447	7.53e-50	8.65e-48	3	88328654	88336148	-	protein_coding
Cadm1	ENSMUSG00000032076	6835.68	-1.11023	0.074867	-14.8294	9.46e-50	1.08e-47	9	47530172	47857637	+	protein_coding
Gpr179	ENSMUSG00000070337	111.203	-3.57585	0.241666	-14.7967	1.54e-49	1.74e-47	11	97332108	97352077	-	protein_coding
Abr	ENSMUSG00000017631	4312.08	-1.14764	0.0776775	-14.7745	2.14e-49	2.41e-47	11	76416733	76622314	-	protein_coding
Mcam	ENSMUSG00000032135	7140.57	0.863515	0.058791	14.6879	7.71e-49	8.63e-47	9	44134468	44142727	+	protein_coding
Syne4	ENSMUSG00000019737	606.622	1.89648	0.129206	14.678	8.92e-49	9.92e-47	7	30314806	30319046	+	protein_coding
Shh	ENSMUSG00000002633	758.544	1.46789	0.100176	14.6531	1.29e-48	1.42e-46	5	28456814	28467256	-	protein_coding
Kcnip2	ENSMUSG00000025221	2341.87	-1.53174	0.104627	-14.64	1.56e-48	1.71e-46	19	45791838	45816061	-	protein_coding
Reps2	ENSMUSG00000040855	1688.09	-1.12702	0.0770971	-14.6182	2.15e-48	2.35e-46	X	162411953	162643649	-	protein_coding
Bcl2	ENSMUSG00000057329	1949.7	1.08591	0.0744572	14.5843	3.54e-48	3.84e-46	1	106538177	106714274	-	protein_coding
Gbx1	ENSMUSG00000067724	63.8401	-4.12958	0.283806	-14.5507	5.78e-48	6.24e-46	5	24502756	24527202	-	protein_coding
Meis2	ENSMUSG00000027210	1196.5	1.36428	0.0938332	14.5394	6.82e-48	7.31e-46	2	115863063	116065839	-	protein_coding
Rasgrf1	ENSMUSG00000032356	594.807	1.38255	0.0953063	14.5064	1.1e-47	1.18e-45	9	89909907	90026977	+	protein_coding
Trim25	ENSMUSG00000000275	542.13	-1.62725	0.112179	-14.5058	1.11e-47	1.18e-45	11	88999375	89020293	+	protein_coding
Nrxn3	ENSMUSG00000066392	2432.73	1.08433	0.0748405	14.4885	1.43e-47	1.51e-45	12	88722875	90334935	+	protein_coding
Rcan1	ENSMUSG00000022951	1607.95	-1.00978	0.0697342	-14.4804	1.61e-47	1.69e-45	16	92391952	92466146	-	protein_coding
Mrgprx1	ENSMUSG00000070552	128.114	-3.5016	0.242242	-14.455	2.33e-47	2.43e-45	7	48020970	48027597	-	protein_coding
Fam189b	ENSMUSG00000032657	13184.5	-0.933558	0.0650718	-14.3466	1.12e-46	1.16e-44	3	89183142	89189295	+	protein_coding
Syt4	ENSMUSG00000024261	6544.66	-1.16333	0.0817242	-14.2349	5.57e-46	5.73e-44	18	31437807	31447415	-	protein_coding
Lgals9	ENSMUSG00000001123	1212.48	-1.58826	0.111628	-14.2281	6.13e-46	6.28e-44	11	78962973	78984946	-	protein_coding
Ngef	ENSMUSG00000026259	116.811	-3.05364	0.214731	-14.2208	6.81e-46	6.93e-44	1	87476833	87573870	-	protein_coding
Plaur	ENSMUSG00000046223	129.853	-3.05188	0.216726	-14.0818	4.92e-45	4.98e-43	7	24462483	24475968	+	protein_coding
Insm2	ENSMUSG00000045440	325.099	-1.72313	0.122873	-14.0237	1.12e-44	1.12e-42	12	55598916	55602018	+	protein_coding
3425401B19Rik	ENSMUSG00000071540	364.45	2.06897	0.148001	13.9795	2.08e-44	2.08e-42	14	32659118	32685272	-	protein_coding
Hopx	ENSMUSG00000059325	4951.69	1.08681	0.0778148	13.9666	2.49e-44	2.48e-42	5	77086987	77115121	-	protein_coding
Sh2d5	ENSMUSG00000045349	236.782	-1.86642	0.133825	-13.9467	3.29e-44	3.26e-42	4	138250402	138261332	+	protein_coding
Scn10a	ENSMUSG00000034533	13569.5	-3.066	0.220135	-13.9279	4.29e-44	4.23e-42	9	119608455	119719322	-	protein_coding
RP23-103O7.2	ENSMUSG00000110924	235.82	-2.06286	0.14823	-13.9166	5.02e-44	4.92e-42	9	48132503	48158965	-	lincRNA
Kcnk12	ENSMUSG00000050138	129.071	-2.70036	0.19463	-13.8743	9.06e-44	8.83e-42	17	87745836	87797994	-	protein_coding
Gadl1	ENSMUSG00000056880	94.8948	-3.21045	0.231663	-13.8583	1.13e-43	1.1e-41	9	115909454	116076176	+	protein_coding
Dusp26	ENSMUSG00000039661	4432.88	-1.34272	0.0971412	-13.8223	1.87e-43	1.8e-41	8	31089470	31097047	+	protein_coding
Kcnh6	ENSMUSG00000001901	707.633	-1.65278	0.119725	-13.8048	2.38e-43	2.29e-41	11	106008123	106034549	+	protein_coding
Acly	ENSMUSG00000020917	12783.7	-0.910582	0.0660279	-13.7909	2.89e-43	2.76e-41	11	100476352	100528000	-	protein_coding
Atp8a1	ENSMUSG00000037685	6328.69	-0.93216	0.0676176	-13.7858	3.1e-43	2.94e-41	5	67618139	67847434	-	protein_coding
Hcrtr1	ENSMUSG00000028778	126.347	-2.58541	0.187632	-13.7791	3.4e-43	3.21e-41	4	130130216	130139359	-	protein_coding
Bahd1	ENSMUSG00000040007	1354.2	-1.19659	0.0870873	-13.7401	5.84e-43	5.48e-41	2	118900376	118924528	+	protein_coding
Tagln3	ENSMUSG00000022658	11964.1	1.15705	0.0843966	13.7097	8.88e-43	8.29e-41	16	45711229	45724608	-	protein_coding
Tmem63a	ENSMUSG00000026519	419.793	-1.70932	0.124769	-13.6999	1.02e-42	9.45e-41	1	180942343	180975112	+	protein_coding
Fnbp1l	ENSMUSG00000039735	557.594	-1.65608	0.120929	-13.6947	1.09e-42	1.01e-40	3	122538718	122619715	-	protein_coding
Nol4l	ENSMUSG00000061411	1694.04	-1.03211	0.0753727	-13.6934	1.11e-42	1.02e-40	2	153407461	153529971	-	protein_coding
Tspan2	ENSMUSG00000027858	1904.18	-1.52338	0.112172	-13.5807	5.21e-42	4.77e-40	3	102734528	102801513	+	protein_coding
Cd47	ENSMUSG00000055447	3386.08	-1.04738	0.0772957	-13.5502	7.9e-42	7.19e-40	16	49855617	49915010	+	protein_coding
Gm5734	ENSMUSG00000101759	49.4939	-4.29572	0.317178	-13.5435	8.65e-42	7.84e-40	7	47915321	47916234	-	unprocessed_pseudogene
Sprn	ENSMUSG00000045733	876.176	-1.33124	0.0983013	-13.5425	8.78e-42	7.91e-40	7	140150627	140154877	-	protein_coding
Hmox1	ENSMUSG00000005413	655.575	-1.60276	0.119146	-13.4521	2.99e-41	2.68e-39	8	75093620	75100589	+	protein_coding
AI593442	ENSMUSG00000078307	3046.07	0.819762	0.0610766	13.4219	4.5e-41	4.02e-39	9	52673041	52679780	-	protein_coding
Il6st	ENSMUSG00000021756	11760	-1.15161	0.0858897	-13.408	5.43e-41	4.82e-39	13	112464069	112510086	+	protein_coding
Hhatl	ENSMUSG00000032523	963.947	1.28132	0.0959403	13.3554	1.1e-40	9.74e-39	9	121784015	121792507	-	protein_coding
Tspan5	ENSMUSG00000028152	1652.62	-1.37854	0.103319	-13.3426	1.31e-40	1.15e-38	3	138742194	138907905	+	protein_coding
Lbh	ENSMUSG00000024063	2032.51	-1.13057	0.0847478	-13.3404	1.35e-40	1.18e-38	17	72918304	72941942	+	protein_coding
Caln1	ENSMUSG00000060371	866.541	1.4067	0.105539	13.3288	1.57e-40	1.37e-38	5	130369454	130847412	+	protein_coding
Brinp1	ENSMUSG00000028351	1126.92	1.05325	0.0793158	13.2792	3.06e-40	2.65e-38	4	68761513	68954397	-	protein_coding
Lclat1	ENSMUSG00000054469	1159.97	-1.22122	0.0919913	-13.2753	3.22e-40	2.77e-38	17	73107984	73243368	+	protein_coding
1110032F04Rik	ENSMUSG00000046999	2271.64	1.11206	0.0837825	13.2731	3.31e-40	2.84e-38	3	68869585	68872163	+	protein_coding
Shc1	ENSMUSG00000042626	2045.21	-1.00086	0.0754061	-13.2729	3.32e-40	2.84e-38	3	89418442	89430027	+	protein_coding
Cdh4	ENSMUSG00000000305	243.466	-1.66469	0.125792	-13.2337	5.61e-40	4.77e-38	2	179442430	179899373	+	protein_coding
Gng8	ENSMUSG00000063594	156.626	-2.2588	0.170917	-13.2158	7.12e-40	6.02e-38	7	16891785	16895436	+	protein_coding
Cygb	ENSMUSG00000020810	2139.91	1.08034	0.0817573	13.214	7.28e-40	6.13e-38	11	116645594	116654313	-	protein_coding
Stac	ENSMUSG00000032502	997.758	-1.66781	0.126349	-13.2001	8.77e-40	7.35e-38	9	111561436	111690348	-	protein_coding
Ret	ENSMUSG00000030110	18135.3	-0.962989	0.0729675	-13.1975	9.07e-40	7.57e-38	6	118151744	118197718	-	protein_coding
Trappc3l	ENSMUSG00000071340	655.913	-1.64312	0.125	-13.145	1.82e-39	1.51e-37	10	34037596	34109813	+	protein_coding
Socs7	ENSMUSG00000038485	2024.31	-0.892322	0.0679864	-13.125	2.37e-39	1.96e-37	11	97362550	97398542	+	protein_coding
Pfkfb3	ENSMUSG00000026773	1489.89	-1.14003	0.0872156	-13.0714	4.79e-39	3.95e-37	2	11471432	11554077	-	protein_coding
Pth1r	ENSMUSG00000032492	994.811	1.35032	0.103736	13.0169	9.81e-39	8.03e-37	9	110722084	110747145	-	protein_coding
Fam89a	ENSMUSG00000043068	970.091	-1.54627	0.118831	-13.0123	1.04e-38	8.49e-37	8	124740256	124751832	-	protein_coding
Pde11a	ENSMUSG00000075270	625.648	-1.65357	0.127266	-12.993	1.34e-38	1.09e-36	2	75989140	76338774	-	protein_coding
Mal2	ENSMUSG00000024479	3466.53	-3.41684	0.263505	-12.9669	1.89e-38	1.52e-36	15	54571365	54602846	+	protein_coding
Gm42810	ENSMUSG00000107060	401.591	-1.46849	0.113256	-12.9662	1.9e-38	1.53e-36	6	127873562	127877246	-	lincRNA
Gnb4	ENSMUSG00000027669	2060.68	-1.1723	0.0904698	-12.9579	2.12e-38	1.7e-36	3	32580331	32616585	-	protein_coding
Tbc1d1	ENSMUSG00000029174	734.227	-1.40404	0.108382	-12.9546	2.21e-38	1.76e-36	5	64156304	64351486	+	protein_coding
Wbp5	ENSMUSG00000042712	868.541	-1.34675	0.104019	-12.9471	2.44e-38	1.94e-36	X	136245078	136247139	+	protein_coding
Arhgap28	ENSMUSG00000024043	2115.54	-1.25348	0.0968453	-12.9431	2.57e-38	2.03e-36	17	67842712	68004120	-	protein_coding
Pcp4	ENSMUSG00000090223	4258.28	1.47925	0.114417	12.9286	3.1e-38	2.44e-36	16	96467605	96525793	+	protein_coding
Arhgap17	ENSMUSG00000030766	1462.9	-0.973819	0.0754719	-12.9031	4.33e-38	3.39e-36	7	123279217	123369915	-	protein_coding
Krt27	ENSMUSG00000017588	59.0195	-3.34449	0.259938	-12.8665	6.95e-38	5.42e-36	11	99345564	99351104	-	protein_coding
Ldb2	ENSMUSG00000039706	1865.62	-1.69504	0.132346	-12.8076	1.49e-37	1.15e-35	5	44472131	44799680	-	protein_coding
B4galt5	ENSMUSG00000017929	1956.35	-0.922557	0.072344	-12.7524	3.02e-37	2.34e-35	2	167298443	167349183	-	protein_coding
Pten	ENSMUSG00000013663	2935.04	-0.992232	0.0778141	-12.7513	3.07e-37	2.36e-35	19	32757496	32826160	+	protein_coding
Tusc5	ENSMUSG00000046275	18018.3	-0.654071	0.0514297	-12.7178	4.71e-37	3.61e-35	11	76679807	76698664	+	protein_coding
Grm7	ENSMUSG00000056755	1148.28	-1.1893	0.0935893	-12.7077	5.36e-37	4.09e-35	6	110645580	111567230	+	protein_coding
C1ql4	ENSMUSG00000001076	94.1837	-2.77053	0.21826	-12.6937	6.41e-37	4.87e-35	15	99084685	99087817	-	protein_coding
3632451O06Rik	ENSMUSG00000036242	2507.33	-1.10193	0.0870401	-12.66	9.85e-37	7.46e-35	14	49681559	49783383	-	protein_coding
Ctsl	ENSMUSG00000021477	16134	-0.807716	0.063818	-12.6566	1.03e-36	7.76e-35	13	64363213	64370306	-	protein_coding
Cyp4f39	ENSMUSG00000061126	143.877	-2.1056	0.166395	-12.6542	1.06e-36	7.96e-35	17	32468461	32492479	+	protein_coding
Pqlc3	ENSMUSG00000045679	975.458	-0.963535	0.0762084	-12.6434	1.22e-36	9.1e-35	12	16988647	17000408	-	protein_coding
Fxyd2	ENSMUSG00000059412	11291.9	-1.42894	0.113683	-12.5695	3.11e-36	2.31e-34	9	45399668	45410278	+	protein_coding
Isl2	ENSMUSG00000032318	3094.73	-1.01754	0.0812222	-12.5278	5.26e-36	3.88e-34	9	55538671	55546180	+	protein_coding
Mical1	ENSMUSG00000019823	1489.82	-1.26601	0.101052	-12.5283	5.23e-36	3.88e-34	10	41476313	41487032	+	protein_coding
Magi1	ENSMUSG00000045095	4040.82	-0.922162	0.0737298	-12.5073	6.81e-36	5.01e-34	6	93675454	94283917	-	protein_coding
Kcna6	ENSMUSG00000038077	3308.7	-1.18548	0.0949382	-12.4868	8.81e-36	6.45e-34	6	126708328	126740674	-	protein_coding
Fam131b	ENSMUSG00000029861	3615.85	-0.721387	0.0577983	-12.4811	9.46e-36	6.91e-34	6	42315311	42324643	-	protein_coding
Socs2	ENSMUSG00000020027	492.63	-1.26455	0.101358	-12.4761	1.01e-35	7.33e-34	10	95385361	95417180	-	protein_coding
Mpv17l	ENSMUSG00000022679	549.316	-1.24687	0.10016	-12.4487	1.42e-35	1.03e-33	16	13903160	13949619	+	protein_coding
Lrrn4	ENSMUSG00000043110	36.6109	-3.96214	0.319005	-12.4203	2.03e-35	1.46e-33	2	132868304	132880891	-	protein_coding
Sema4d	ENSMUSG00000021451	1218.67	-1.08286	0.0871967	-12.4186	2.07e-35	1.49e-33	13	51701245	51793747	-	protein_coding
Pirt	ENSMUSG00000048070	20401.4	-0.996775	0.0803659	-12.403	2.52e-35	1.8e-33	11	66911980	66929876	+	protein_coding
Pkib	ENSMUSG00000019876	330.976	-1.44167	0.116334	-12.3925	2.87e-35	2.04e-33	10	57631980	57741112	+	protein_coding
Slitrk4	ENSMUSG00000046699	1136.61	0.959608	0.0777798	12.3375	5.69e-35	4.04e-33	X	64264884	64276996	-	protein_coding
Slc7a7	ENSMUSG00000000958	1122.64	-1.16624	0.0948401	-12.2969	9.41e-35	6.65e-33	14	54369441	54417780	-	protein_coding
Ptgfr	ENSMUSG00000028036	2490.97	1.29215	0.105311	12.2698	1.32e-34	9.27e-33	3	151796501	151837630	-	protein_coding
Zfp423	ENSMUSG00000045333	913.734	1.14608	0.093555	12.2504	1.67e-34	1.17e-32	8	87661809	87959595	-	protein_coding
Mab21l1	ENSMUSG00000056947	84.8081	-2.54264	0.20776	-12.2384	1.94e-34	1.35e-32	3	55782509	55785001	+	protein_coding
Kcna4	ENSMUSG00000042604	402.798	-1.64724	0.135154	-12.1879	3.6e-34	2.51e-32	2	107290638	107298502	+	protein_coding
Grk2	ENSMUSG00000024858	5954.13	-0.957702	0.0788489	-12.1461	6.02e-34	4.17e-32	19	4286000	4306222	-	protein_coding
Sema4b	ENSMUSG00000030539	949.983	-0.990238	0.0817592	-12.1116	9.17e-34	6.33e-32	7	80186840	80226527	+	protein_coding
Chrna7	ENSMUSG00000030525	332.759	-2.32715	0.192265	-12.1039	1.01e-33	6.93e-32	7	63098691	63212569	-	protein_coding
Prkx	ENSMUSG00000035725	1604.81	-0.885137	0.0732662	-12.0811	1.33e-33	9.11e-32	X	77761410	77796278	-	protein_coding
Fxyd7	ENSMUSG00000036578	7469.47	1.08812	0.09055	12.0168	2.9e-33	1.98e-31	7	31042512	31051467	-	protein_coding
Clec2l	ENSMUSG00000079598	5713.69	1.03904	0.0865673	12.0027	3.44e-33	2.34e-31	6	38663068	38680864	+	protein_coding
Ntrk3	ENSMUSG00000059146	10446.1	1.2144	0.10145	11.9704	5.08e-33	3.44e-31	7	78175958	78738012	-	protein_coding
Mst1r	ENSMUSG00000032584	125.902	-2.14236	0.17909	-11.9625	5.59e-33	3.77e-31	9	107906872	107920383	+	protein_coding
D930028M14Rik	ENSMUSG00000074274	1066.29	1.18746	0.0995927	11.9232	8.96e-33	6.03e-31	7	25152456	25156627	+	lincRNA
Myh9	ENSMUSG00000022443	4962.99	-1.09706	0.0921993	-11.8988	1.2e-32	8.05e-31	15	77760586	77842175	-	protein_coding
Serpina3g	ENSMUSG00000041481	1169.41	-0.882254	0.0742029	-11.8898	1.34e-32	8.93e-31	12	104236244	104241939	+	protein_coding
Nptx2	ENSMUSG00000059991	2425.37	-0.980013	0.082497	-11.8794	1.52e-32	1.01e-30	5	144545901	144557478	+	protein_coding
Serping1	ENSMUSG00000023224	2137.03	-1.43947	0.121734	-11.8247	2.91e-32	1.93e-30	2	84765386	84775444	-	protein_coding
Rgs14	ENSMUSG00000052087	120.941	-2.18464	0.185053	-11.8055	3.66e-32	2.41e-30	13	55369731	55384687	+	protein_coding
Ppp1r2	ENSMUSG00000047714	4731.8	-0.907338	0.0770257	-11.7797	4.97e-32	3.27e-30	16	31251536	31275277	-	protein_coding
9130204L05Rik	ENSMUSG00000091175	37.6645	-3.7983	0.322749	-11.7686	5.67e-32	3.71e-30	3	91088136	91090803	-	protein_coding
Prex1	ENSMUSG00000039621	1041.28	-1.08303	0.0921181	-11.7569	6.51e-32	4.25e-30	2	166566341	166713832	-	protein_coding
Runx3	ENSMUSG00000070691	427.724	1.35919	0.115628	11.7549	6.67e-32	4.34e-30	4	135120651	135177990	+	protein_coding
Synpr	ENSMUSG00000056296	4161.63	-2.40428	0.205067	-11.7244	9.56e-32	6.2e-30	14	13284779	13615459	+	protein_coding
Mroh2b	ENSMUSG00000022155	31.4118	-3.78729	0.323541	-11.7057	1.19e-31	7.69e-30	15	4898736	4962203	+	protein_coding
Ina	ENSMUSG00000034336	870.985	-1.11095	0.0949876	-11.6957	1.34e-31	8.63e-30	19	47014697	47025327	+	protein_coding
Cacna1b	ENSMUSG00000004113	3047.43	-1.07543	0.0922069	-11.6632	1.97e-31	1.26e-29	2	24603886	24763152	-	protein_coding
Bex3	ENSMUSG00000046432	2733.67	-1.08629	0.0933812	-11.6328	2.81e-31	1.79e-29	X	136270252	136271978	+	protein_coding
Ass1	ENSMUSG00000076441	397.4	-1.41138	0.12138	-11.6278	2.98e-31	1.9e-29	2	31470206	31520672	+	protein_coding
Zdhhc12	ENSMUSG00000015335	186.984	-2.08573	0.179421	-11.6248	3.08e-31	1.96e-29	2	30090943	30093648	-	protein_coding
Asic2	ENSMUSG00000020704	2387.64	-0.847269	0.0729258	-11.6182	3.33e-31	2.11e-29	11	80880168	81968457	-	protein_coding
Coro6	ENSMUSG00000020836	1430.04	0.921233	0.0793336	11.6121	3.58e-31	2.25e-29	11	77462410	77470484	+	protein_coding
Ada	ENSMUSG00000017697	81.3202	-2.6086	0.224976	-11.595	4.37e-31	2.74e-29	2	163726583	163750239	-	protein_coding
Cdh1	ENSMUSG00000000303	4055.22	-0.92589	0.0800149	-11.5715	5.75e-31	3.6e-29	8	106603350	106670246	+	protein_coding
Stard13	ENSMUSG00000016128	1559.03	-1.11509	0.0964811	-11.5576	6.76e-31	4.21e-29	5	151037509	151233836	-	protein_coding
Rprm	ENSMUSG00000075334	2485.48	1.12464	0.0973337	11.5545	7.01e-31	4.35e-29	2	54084092	54085552	-	protein_coding
Igsf3	ENSMUSG00000042035	1684.17	-1.02497	0.0887726	-11.546	7.73e-31	4.79e-29	3	101377082	101463059	+	protein_coding
Pla2r1	ENSMUSG00000054580	100.091	-2.36986	0.205362	-11.5399	8.3e-31	5.12e-29	2	60417542	60553308	-	protein_coding
Cish	ENSMUSG00000032578	415.923	1.40161	0.121519	11.534	8.89e-31	5.47e-29	9	107296025	107302784	+	protein_coding
Ckap5	ENSMUSG00000040549	5215.75	-0.889123	0.0771369	-11.5266	9.69e-31	5.94e-29	2	91526761	91620664	+	protein_coding
Mettl7a3	ENSMUSG00000058057	269.128	-1.33742	0.116361	-11.4937	1.42e-30	8.67e-29	15	100334928	100340341	+	protein_coding
RP23-292G1.5	ENSMUSG00000111052	29.7868	-3.76927	0.327965	-11.4929	1.43e-30	8.72e-29	10	19141750	19206702	+	lincRNA
Dach1	ENSMUSG00000055639	420.206	1.1828	0.102963	11.4877	1.52e-30	9.23e-29	14	97786852	98169765	-	protein_coding
Atp1b3	ENSMUSG00000032412	8574.21	-0.897741	0.0782377	-11.4745	1.77e-30	1.07e-28	9	96332654	96364442	-	protein_coding
Zmat4	ENSMUSG00000037492	625.865	-1.19956	0.104778	-11.4486	2.39e-30	1.44e-28	8	23636018	24156585	+	protein_coding
Fam26d	ENSMUSG00000039508	80.0064	-2.36666	0.206771	-11.4458	2.47e-30	1.48e-28	10	34038783	34044313	-	protein_coding
Pkia	ENSMUSG00000027499	1994.46	-0.833409	0.072875	-11.4361	2.76e-30	1.65e-28	3	7366668	7445366	+	protein_coding
Hrh1	ENSMUSG00000053004	96.9087	-2.42538	0.212263	-11.4263	3.09e-30	1.84e-28	6	114397935	114483296	+	protein_coding
Apba1	ENSMUSG00000024897	9893.64	-0.781758	0.0684372	-11.423	3.21e-30	1.91e-28	19	23758875	23949597	+	protein_coding
Hrh2	ENSMUSG00000034987	48.973	-3.16469	0.277508	-11.404	3.99e-30	2.37e-28	13	54192128	54236180	+	protein_coding
Klhl2	ENSMUSG00000031605	1197.05	-0.979099	0.0860524	-11.3779	5.39e-30	3.18e-28	8	64739674	64850017	-	protein_coding
Gpd1l	ENSMUSG00000050627	3295.43	-0.926894	0.0816877	-11.3468	7.69e-30	4.53e-28	9	114899340	114933987	-	protein_coding
Syt5	ENSMUSG00000004961	1214.88	-2.52336	0.222558	-11.338	8.51e-30	5e-28	7	4539764	4547541	-	protein_coding
A430105I19Rik	ENSMUSG00000045838	254.889	-1.44137	0.127157	-11.3353	8.77e-30	5.13e-28	2	118754157	118762661	-	protein_coding
Sema3e	ENSMUSG00000063531	905.695	1.01941	0.089966	11.331	9.21e-30	5.37e-28	5	14025275	14256689	+	protein_coding
Rap2c	ENSMUSG00000050029	1315.66	-0.781684	0.0690708	-11.3171	1.08e-29	6.27e-28	X	51003911	51018018	-	protein_coding
Fam107b	ENSMUSG00000026655	1157.88	-0.946612	0.0836781	-11.3125	1.14e-29	6.59e-28	2	3613757	3782142	+	protein_coding
Ccdc109b	ENSMUSG00000027994	378.398	-1.71274	0.151452	-11.3088	1.19e-29	6.86e-28	3	129914959	129970206	-	protein_coding
Car2	ENSMUSG00000027562	2554.31	0.982392	0.0868801	11.3074	1.21e-29	6.94e-28	3	14886272	14900770	+	protein_coding
Tmem163	ENSMUSG00000026347	1161.15	1.07728	0.0953055	11.3034	1.26e-29	7.24e-28	1	127486545	127679548	-	protein_coding
Ugcg	ENSMUSG00000028381	2702.48	-1.00171	0.0886258	-11.3026	1.27e-29	7.29e-28	4	59189256	59222833	+	protein_coding
Abat	ENSMUSG00000057880	1290.37	-0.954605	0.0844653	-11.3017	1.29e-29	7.34e-28	16	8513428	8621568	+	protein_coding
Bmp15	ENSMUSG00000023279	58.8425	-2.69728	0.238969	-11.2872	1.52e-29	8.63e-28	X	6314106	6320721	-	protein_coding
Tmtc4	ENSMUSG00000041594	482.259	-1.09625	0.0972431	-11.2733	1.78e-29	1.01e-27	14	122918970	122984035	-	protein_coding
Ids	ENSMUSG00000035847	9729.87	-0.677857	0.0604037	-11.2221	3.18e-29	1.79e-27	X	70343068	70365084	-	protein_coding
Bhlhe41	ENSMUSG00000030256	677.245	-1.13176	0.100882	-11.2186	3.3e-29	1.86e-27	6	145858242	145865558	-	protein_coding
Synpo	ENSMUSG00000043079	790.216	-0.972729	0.0868195	-11.204	3.9e-29	2.19e-27	18	60593972	60660142	-	protein_coding
Atf5	ENSMUSG00000038539	1377.02	-1.04389	0.0931867	-11.2022	3.98e-29	2.23e-27	7	44812255	44816658	-	protein_coding
Vstm2a	ENSMUSG00000048834	385.106	-1.18806	0.106471	-11.1586	6.5e-29	3.63e-27	11	16257723	16427310	+	protein_coding
Scd1	ENSMUSG00000037071	14526.7	-0.87136	0.0781874	-11.1445	7.62e-29	4.24e-27	19	44394450	44407709	-	protein_coding
Timeless	ENSMUSG00000039994	454.252	-1.69299	0.15198	-11.1396	8.05e-29	4.46e-27	10	128232064	128252941	+	protein_coding
S1pr3	ENSMUSG00000067586	5609.43	0.92011	0.0826159	11.1372	8.27e-29	4.57e-27	13	51408617	51422797	+	protein_coding
Amer2	ENSMUSG00000021986	296.774	-1.40605	0.126431	-11.1211	9.91e-29	5.46e-27	14	60378285	60381003	+	protein_coding
Adam19	ENSMUSG00000011256	1588.47	-0.872985	0.0785195	-11.1181	1.02e-28	5.63e-27	11	46055991	46147343	+	protein_coding
Cyfip2	ENSMUSG00000020340	9746.03	-0.827538	0.0745527	-11.1	1.25e-28	6.87e-27	11	46193849	46312859	-	protein_coding
Ggta1	ENSMUSG00000035778	462.693	-1.52786	0.137777	-11.0893	1.41e-28	7.72e-27	2	35400178	35463231	-	protein_coding
Gpr161	ENSMUSG00000040836	678.044	-0.931722	0.0840414	-11.0865	1.46e-28	7.95e-27	1	165295788	165326745	+	protein_coding
Mark1	ENSMUSG00000026620	1987.25	0.696367	0.0628388	11.0818	1.54e-28	8.35e-27	1	184896788	184999570	-	protein_coding
Fam124a	ENSMUSG00000035184	395.486	-1.32898	0.120175	-11.0587	1.99e-28	1.08e-26	14	62555736	62608486	+	protein_coding
Arfgef2	ENSMUSG00000074582	4480.84	-0.74666	0.0675298	-11.0568	2.03e-28	1.1e-26	2	166805587	166898052	+	protein_coding
Casz1	ENSMUSG00000028977	1649.4	-0.933914	0.0846144	-11.0373	2.53e-28	1.36e-26	4	148804428	148954889	+	protein_coding
Nrsn1	ENSMUSG00000048978	1496.12	-0.987329	0.0894745	-11.0348	2.6e-28	1.39e-26	13	25252039	25270502	-	protein_coding
Tmem200a	ENSMUSG00000049420	845.607	-1.19334	0.108168	-11.0323	2.67e-28	1.43e-26	10	25991185	26079052	-	protein_coding
Rgs5	ENSMUSG00000026678	3990.7	-0.984787	0.0892861	-11.0296	2.75e-28	1.47e-26	1	169655500	169695813	+	protein_coding
Rnf32	ENSMUSG00000029130	298.47	1.35742	0.123122	11.025	2.89e-28	1.54e-26	5	29195991	29228457	+	protein_coding
Syt3	ENSMUSG00000030731	1630.72	0.980245	0.0890118	11.0125	3.33e-28	1.76e-26	7	44384101	44400187	+	protein_coding
Mink1	ENSMUSG00000020827	3329.29	-0.919743	0.0836946	-10.9893	4.3e-28	2.27e-26	11	70562880	70614483	+	protein_coding
Rap1gap2	ENSMUSG00000038807	3963.92	-0.842976	0.0769158	-10.9597	5.97e-28	3.14e-26	11	74383355	74610915	-	protein_coding
S100b	ENSMUSG00000033208	24175.6	0.892818	0.081496	10.9554	6.26e-28	3.29e-26	10	76253852	76261159	+	protein_coding
9130409J20Rik	ENSMUSG00000085683	77.0216	-2.29979	0.209968	-10.953	6.43e-28	3.37e-26	11	66956637	66965016	+	protein_coding
Icmt	ENSMUSG00000039662	3696.66	-0.740699	0.0676491	-10.9491	6.71e-28	3.5e-26	4	152297226	152307121	+	protein_coding
Auts2	ENSMUSG00000029673	1260.89	-0.803358	0.0733727	-10.949	6.72e-28	3.5e-26	5	131437332	132543344	-	protein_coding
Tmem106a	ENSMUSG00000034947	203.879	-1.50507	0.137464	-10.9488	6.73e-28	3.5e-26	11	101582241	101591788	+	protein_coding
Mapk4	ENSMUSG00000024558	469.483	-1.31309	0.119955	-10.9465	6.9e-28	3.58e-26	18	73928485	74065359	-	protein_coding
Slc35f3	ENSMUSG00000057060	470.556	1.08527	0.0992035	10.9399	7.43e-28	3.84e-26	8	126298557	126395482	+	protein_coding
Cbln1	ENSMUSG00000031654	123.008	-2.27404	0.207901	-10.9381	7.58e-28	3.9e-26	8	87468404	87472609	-	protein_coding
Cpn1	ENSMUSG00000025196	74.0122	-2.55543	0.233944	-10.9232	8.93e-28	4.58e-26	19	43956306	43986556	-	protein_coding
Adgrf5	ENSMUSG00000056492	595.396	-1.36262	0.124794	-10.9189	9.36e-28	4.79e-26	17	43389465	43459557	+	protein_coding
Klf5	ENSMUSG00000005148	141.069	-1.8798	0.172247	-10.9134	9.95e-28	5.08e-26	14	99298690	99313405	+	protein_coding
Tmem255a	ENSMUSG00000036502	3958.64	-0.995966	0.0913967	-10.8972	1.19e-27	6.05e-26	X	38196572	38252439	-	protein_coding
Vav2	ENSMUSG00000009621	1479.96	-0.888551	0.0815572	-10.8948	1.22e-27	6.19e-26	2	27262103	27427033	-	protein_coding
Tapbpl	ENSMUSG00000038213	315.59	-1.34842	0.124085	-10.867	1.66e-27	8.38e-26	6	125223932	125231860	-	protein_coding
Ptk2b	ENSMUSG00000059456	442.118	-1.81556	0.167284	-10.8531	1.93e-27	9.73e-26	14	66153256	66281052	-	protein_coding
St6galnac3	ENSMUSG00000052544	241.413	-1.46764	0.135693	-10.8159	2.9e-27	1.46e-25	3	153198265	153725174	-	protein_coding
Tmem63c	ENSMUSG00000034145	1601.79	-1.08475	0.100329	-10.812	3.02e-27	1.52e-25	12	87021339	87090043	+	protein_coding
Srgap1	ENSMUSG00000020121	1151.68	-0.883994	0.0818295	-10.8029	3.34e-27	1.67e-25	10	121780990	122047315	-	protein_coding
Ets1	ENSMUSG00000032035	253.693	-1.31453	0.122108	-10.7653	5.02e-27	2.51e-25	9	32636220	32757820	+	protein_coding
Gm20700	ENSMUSG00000093502	40.2113	-3.4459	0.320683	-10.7455	6.22e-27	3.1e-25	5	48590888	48599994	+	antisense
Cacna2d1	ENSMUSG00000040118	3418.38	-1.34571	0.125271	-10.7424	6.43e-27	3.19e-25	5	15934690	16374511	+	protein_coding
Rbfox3	ENSMUSG00000025576	4465.41	-0.658619	0.0613626	-10.7332	7.11e-27	3.52e-25	11	118489761	118911597	-	protein_coding
Scn1a	ENSMUSG00000064329	3829.35	0.926511	0.0864212	10.7209	8.12e-27	4.01e-25	2	66270777	66440840	-	protein_coding
Tnr	ENSMUSG00000015829	410.857	-2.97047	0.277201	-10.7159	8.57e-27	4.22e-25	1	159523768	159931729	+	protein_coding
Slc7a3	ENSMUSG00000031297	97.1099	-2.3625	0.220888	-10.6955	1.07e-26	5.25e-25	X	101079209	101086020	-	protein_coding
Faim2	ENSMUSG00000023011	7332.19	0.943189	0.0882375	10.6892	1.14e-26	5.6e-25	15	99497004	99528017	-	protein_coding
Nbl1	ENSMUSG00000041120	4545.81	-0.879467	0.0822862	-10.6879	1.16e-26	5.66e-25	4	139082283	139092993	-	protein_coding
Acbd4	ENSMUSG00000056938	1327.53	-0.791614	0.0740895	-10.6846	1.2e-26	5.85e-25	11	103101681	103112200	+	protein_coding
Man1c1	ENSMUSG00000037306	946.856	-0.868194	0.0813896	-10.6671	1.45e-26	7.05e-25	4	134561689	134704290	-	protein_coding
Gfra2	ENSMUSG00000022103	3712.56	-2.12376	0.199455	-10.6478	1.79e-26	8.65e-25	14	70890129	70979838	+	protein_coding
L1cam	ENSMUSG00000031391	14054.2	-0.667912	0.0627606	-10.6422	1.9e-26	9.16e-25	X	73853777	73896105	-	protein_coding
Rgs10	ENSMUSG00000030844	2892.48	-1.21819	0.114641	-10.6261	2.25e-26	1.09e-24	7	128373620	128418758	-	protein_coding
Evi5l	ENSMUSG00000011832	2084.03	-0.725934	0.0683675	-10.6181	2.45e-26	1.18e-24	8	4166566	4211257	+	protein_coding
Rasgrp1	ENSMUSG00000027347	2799.4	-2.75698	0.259871	-10.6091	2.7e-26	1.3e-24	2	117279992	117343001	-	protein_coding
Efnb2	ENSMUSG00000001300	1291.98	0.762324	0.0719071	10.6015	2.93e-26	1.4e-24	8	8617433	8661242	-	protein_coding
Wipf1	ENSMUSG00000075284	1097.6	-0.883953	0.0834072	-10.598	3.04e-26	1.45e-24	2	73429609	73529734	-	protein_coding
Nptxr	ENSMUSG00000022421	3830.67	-0.872068	0.0824787	-10.5732	3.97e-26	1.89e-24	15	79786351	79804766	-	protein_coding
Ptbp3	ENSMUSG00000028382	1364.71	-0.955212	0.0904169	-10.5645	4.35e-26	2.06e-24	4	59471867	59549364	-	protein_coding
Dyrk4	ENSMUSG00000030345	27.8681	-3.38416	0.320632	-10.5546	4.84e-26	2.29e-24	6	126876019	126921839	-	protein_coding
Kcnd3	ENSMUSG00000040896	3353.35	-0.999795	0.0948305	-10.543	5.47e-26	2.58e-24	3	105452329	105674002	+	protein_coding
Klf7	ENSMUSG00000025959	2595.55	-0.927919	0.088263	-10.5131	7.52e-26	3.54e-24	1	64029446	64122282	-	protein_coding
Grik4	ENSMUSG00000032017	1263.65	-0.787177	0.0749307	-10.5054	8.16e-26	3.83e-24	9	42518134	42944493	-	protein_coding
1700019D03Rik	ENSMUSG00000043629	134	-1.88833	0.180335	-10.4713	1.17e-25	5.48e-24	1	52922323	53020179	-	protein_coding
Rspo4	ENSMUSG00000032852	39.5472	-3.108	0.297204	-10.4575	1.35e-25	6.32e-24	2	151842926	151874668	+	protein_coding
Ptpn9	ENSMUSG00000032290	1662.87	-0.740566	0.0709581	-10.4367	1.69e-25	7.85e-24	9	56994922	57062807	+	protein_coding
Galnt5	ENSMUSG00000026828	315.062	-1.58526	0.151916	-10.4351	1.71e-25	7.96e-24	2	57997883	58045860	+	protein_coding
Ankrd6	ENSMUSG00000040183	598.649	-1.08968	0.104658	-10.4118	2.19e-25	1.01e-23	4	32804034	32950841	-	protein_coding
Shisa6	ENSMUSG00000053930	127.768	-1.77748	0.170803	-10.4066	2.31e-25	1.07e-23	11	66211724	66525964	-	protein_coding
Kcnn1	ENSMUSG00000002908	1119.19	-0.814432	0.0785003	-10.3749	3.23e-25	1.49e-23	8	70842048	70863258	-	protein_coding
Stom	ENSMUSG00000026880	483.106	-0.970621	0.0935662	-10.3736	3.27e-25	1.5e-23	2	35313985	35336976	-	protein_coding
Dpp6	ENSMUSG00000061576	8942.35	-0.767797	0.074043	-10.3696	3.41e-25	1.56e-23	5	26817202	27727505	+	protein_coding
Creb3l1	ENSMUSG00000027230	525.314	-1.00395	0.0968704	-10.3638	3.62e-25	1.66e-23	2	91982327	92024502	-	protein_coding
Htr1d	ENSMUSG00000070687	1183.51	0.926943	0.089514	10.3553	3.96e-25	1.81e-23	4	136423523	136444398	+	protein_coding
Nwd2	ENSMUSG00000090061	1122.3	-0.965632	0.0933467	-10.3446	4.43e-25	2.02e-23	5	63649101	63810546	+	protein_coding
Rasgef1a	ENSMUSG00000030134	1357.32	-0.876256	0.0847552	-10.3387	4.71e-25	2.13e-23	6	118011437	118091546	+	protein_coding
Ntrk1	ENSMUSG00000028072	3651.37	-2.60011	0.251489	-10.3389	4.7e-25	2.13e-23	3	87778243	87795162	-	protein_coding
Pdzd4	ENSMUSG00000002006	1825.92	-0.744484	0.0721458	-10.3192	5.77e-25	2.61e-23	X	73793358	73824969	-	protein_coding
Clgn	ENSMUSG00000002190	3329.67	-0.803218	0.0778447	-10.3182	5.83e-25	2.63e-23	8	83389866	83428552	+	protein_coding
Slc10a6	ENSMUSG00000029321	138.338	-2.03056	0.196819	-10.3169	5.91e-25	2.66e-23	5	103605710	103629403	-	protein_coding
Efhd2	ENSMUSG00000040659	983.057	-0.974191	0.0944577	-10.3135	6.12e-25	2.74e-23	4	141858141	141874920	-	protein_coding
Rgmb	ENSMUSG00000048027	2822.66	-0.680864	0.066064	-10.3061	6.61e-25	2.95e-23	17	15806252	15826586	-	protein_coding
Gga2	ENSMUSG00000030872	1914.3	-0.767659	0.0744861	-10.3061	6.62e-25	2.95e-23	7	121986721	122021222	-	protein_coding
Klk5	ENSMUSG00000074155	23.8443	-3.41298	0.331771	-10.2872	8.05e-25	3.58e-23	7	43841970	43851181	+	protein_coding
Insrr	ENSMUSG00000005640	36.4287	-3.06339	0.297958	-10.2813	8.56e-25	3.8e-23	3	87796950	87816101	+	protein_coding
Pitpnc1	ENSMUSG00000040430	5919.16	-0.657212	0.0639292	-10.2803	8.64e-25	3.83e-23	11	107207891	107470699	-	protein_coding
Lrrn2	ENSMUSG00000026443	1284.04	1.00984	0.0982403	10.2793	8.73e-25	3.86e-23	1	132880272	132940005	+	protein_coding
Mgll	ENSMUSG00000033174	1805.46	-0.942163	0.0916862	-10.2759	9.05e-25	3.99e-23	6	88724411	88828360	+	protein_coding
Esyt3	ENSMUSG00000037681	85.1108	-2.32104	0.226309	-10.256	1.11e-24	4.89e-23	9	99309962	99358557	-	protein_coding
Tox2	ENSMUSG00000074607	840.966	-1.39884	0.136488	-10.2488	1.2e-24	5.25e-23	2	163203124	163324170	+	protein_coding
Bves	ENSMUSG00000071317	413.472	-1.22233	0.119323	-10.2439	1.26e-24	5.51e-23	10	45335771	45372479	+	protein_coding
Mxra7	ENSMUSG00000020814	975.168	1.00204	0.0979424	10.231	1.44e-24	6.29e-23	11	116803061	116828046	-	protein_coding
Tro	ENSMUSG00000025272	3122.87	-0.746514	0.0729866	-10.2281	1.48e-24	6.46e-23	X	150645303	150657583	-	protein_coding
Prkar2a	ENSMUSG00000032601	4486.65	-0.646649	0.0632757	-10.2196	1.62e-24	7.04e-23	9	108689313	108750436	+	protein_coding
Obscn	ENSMUSG00000061462	47.6289	-2.88313	0.282378	-10.2102	1.79e-24	7.74e-23	11	58994255	59136402	-	protein_coding
Plcl2	ENSMUSG00000038910	302.173	-1.12667	0.110406	-10.2049	1.89e-24	8.15e-23	17	50509546	50688493	+	protein_coding
Insm1	ENSMUSG00000068154	190.453	-1.93723	0.191043	-10.1403	3.66e-24	1.57e-22	2	146221920	146225020	+	protein_coding
9430021M05Rik	ENSMUSG00000054457	69.101	-2.56011	0.252455	-10.1409	3.64e-24	1.57e-22	2	162661162	162667109	+	processed_transcript
Egln3	ENSMUSG00000035105	250.338	1.31521	0.129776	10.1344	3.89e-24	1.67e-22	12	54178980	54203860	-	protein_coding
Nmt2	ENSMUSG00000026643	2041.81	0.646951	0.0638845	10.1269	4.2e-24	1.8e-22	2	3284211	3328877	+	protein_coding
Lgi3	ENSMUSG00000033595	5178.79	0.931072	0.0919748	10.1231	4.36e-24	1.86e-22	14	70530820	70538323	+	protein_coding
Myt1l	ENSMUSG00000061911	1834.12	-0.934281	0.0923564	-10.116	4.69e-24	2e-22	12	29528383	29923209	+	protein_coding
Tmem56	ENSMUSG00000028132	3775.86	0.658595	0.0651528	10.1085	5.07e-24	2.15e-22	3	121201760	121283098	-	protein_coding
Sned1	ENSMUSG00000047793	218.887	-1.62478	0.160813	-10.1035	5.33e-24	2.26e-22	1	93235840	93301065	+	protein_coding
Serpina11	ENSMUSG00000063232	33.8254	-3.10647	0.307836	-10.0913	6.03e-24	2.55e-22	12	103980242	103989957	-	protein_coding
Gpr149	ENSMUSG00000043441	325.397	-1.87862	0.186312	-10.0832	6.56e-24	2.77e-22	3	62529076	62605140	-	protein_coding
Rims3	ENSMUSG00000032890	5382.54	-0.892923	0.0886857	-10.0684	7.62e-24	3.21e-22	4	120854815	120896579	+	protein_coding
Ube2ql1	ENSMUSG00000052981	1747.96	-0.834757	0.0829738	-10.0605	8.26e-24	3.47e-22	13	69702834	69739897	-	protein_coding
Snx10	ENSMUSG00000038301	3423.36	-0.614073	0.0610931	-10.0514	9.05e-24	3.8e-22	6	51523900	51590679	+	protein_coding
Tmem47	ENSMUSG00000025666	3759.2	0.638351	0.0636951	10.022	1.22e-23	5.1e-22	X	81070697	81097872	+	protein_coding
Gm567	ENSMUSG00000104610	48.9451	-2.74222	0.273705	-10.0189	1.26e-23	5.25e-22	3	137289638	137300708	+	lincRNA
Cdh11	ENSMUSG00000031673	2536.46	-0.712458	0.0711413	-10.0147	1.31e-23	5.47e-22	8	102632094	102785642	-	protein_coding
Dclk1	ENSMUSG00000027797	3347.4	-0.793037	0.079224	-10.0101	1.38e-23	5.72e-22	3	55242363	55539068	+	protein_coding
Cd81	ENSMUSG00000037706	3091.78	0.745063	0.0745329	9.99643	1.58e-23	6.55e-22	7	143052738	143067934	+	protein_coding
Prkd1	ENSMUSG00000002688	481.032	-0.986314	0.09878	-9.98495	1.77e-23	7.33e-22	12	50341230	50649223	-	protein_coding
9330182L06Rik	ENSMUSG00000056004	1916.56	-0.746881	0.0748047	-9.98442	1.78e-23	7.35e-22	5	9266117	9481825	+	protein_coding
Ccdc40	ENSMUSG00000039963	221.062	-1.24162	0.124625	-9.96287	2.22e-23	9.12e-22	11	119228571	119265236	+	protein_coding
Usp12	ENSMUSG00000029640	1583.24	-0.708132	0.071119	-9.95699	2.35e-23	9.65e-22	5	146734808	146795006	-	protein_coding
Reep1	ENSMUSG00000052852	12797.9	-0.591178	0.05939	-9.95417	2.42e-23	9.91e-22	6	71707560	71810710	+	protein_coding
Cd82	ENSMUSG00000027215	1836.2	-0.920302	0.0927677	-9.92051	3.39e-23	1.39e-21	2	93419110	93463140	-	protein_coding
Hspb1	ENSMUSG00000004951	1410.95	0.759632	0.076641	9.91155	3.71e-23	1.51e-21	5	135887918	135889563	+	protein_coding
Magi3	ENSMUSG00000052539	5078.63	-0.8658	0.0875073	-9.89403	4.42e-23	1.8e-21	3	104013258	104220374	-	protein_coding
Csrnp3	ENSMUSG00000044647	1570.91	-0.840465	0.0851581	-9.86946	5.65e-23	2.29e-21	2	65845766	66031546	+	protein_coding
Rps6ka2	ENSMUSG00000023809	1939.81	-0.888758	0.0900574	-9.86879	5.68e-23	2.3e-21	17	7170114	7303313	+	protein_coding
Jph4	ENSMUSG00000022208	4398.71	-0.579771	0.0588095	-9.85845	6.3e-23	2.55e-21	14	55106829	55116935	-	protein_coding
Rnasel	ENSMUSG00000066800	336.53	-1.37742	0.139816	-9.85166	6.74e-23	2.72e-21	1	153749425	153764221	+	protein_coding
Lpcat3	ENSMUSG00000004270	499.936	-1.24168	0.126054	-9.85038	6.83e-23	2.75e-21	6	124663026	124704418	+	protein_coding
Gm4869	ENSMUSG00000106350	26.3125	-3.19102	0.324094	-9.846	7.13e-23	2.86e-21	5	140445644	140495071	+	protein_coding
Pknox2	ENSMUSG00000035934	1417.44	-0.647773	0.0658422	-9.83827	7.7e-23	3.08e-21	9	36890981	37147407	-	protein_coding
Dapk2	ENSMUSG00000032380	233.391	-1.52924	0.155586	-9.8289	8.45e-23	3.38e-21	9	66158222	66272242	+	protein_coding
Lmo1	ENSMUSG00000036111	692.293	1.20021	0.122125	9.82771	8.55e-23	3.41e-21	7	109138571	109175207	-	protein_coding
Mrgpra2b	ENSMUSG00000096719	44.3563	-2.55027	0.259747	-9.8183	9.39e-23	3.74e-21	7	47463805	47528862	-	protein_coding
Ppm1j	ENSMUSG00000002228	5355.5	0.759515	0.0773688	9.81681	9.53e-23	3.78e-21	3	104781055	104786018	+	protein_coding
Gap43	ENSMUSG00000047261	3562.19	-1.30926	0.133466	-9.80965	1.02e-22	4.05e-21	16	42248441	42340651	-	protein_coding
Adam8	ENSMUSG00000025473	154.302	-1.54829	0.157851	-9.80853	1.03e-22	4.09e-21	7	139978931	139992562	-	protein_coding
Gpr160	ENSMUSG00000037661	75.603	-2.00722	0.20476	-9.80278	1.1e-22	4.32e-21	3	30855949	30897192	+	protein_coding
Qpct	ENSMUSG00000024084	127.583	1.53202	0.156577	9.7844	1.31e-22	5.16e-21	17	79051905	79090243	+	protein_coding
Calcb	ENSMUSG00000030666	2367.61	-1.1791	0.120505	-9.78465	1.31e-22	5.16e-21	7	114718642	114723365	+	protein_coding
Rragd	ENSMUSG00000028278	1627.3	-0.749848	0.0767023	-9.77608	1.43e-22	5.59e-21	4	32983036	33022180	+	protein_coding
Sqle	ENSMUSG00000022351	4626.12	-0.585568	0.0599434	-9.76867	1.53e-22	6e-21	15	59315076	59331192	+	protein_coding
Scn3b	ENSMUSG00000049281	1779.34	-1.30477	0.133572	-9.76825	1.54e-22	6.01e-21	9	40269216	40291618	+	protein_coding
Selenom	ENSMUSG00000075702	2957.41	0.668891	0.0684956	9.76546	1.58e-22	6.17e-21	11	3514683	3517351	+	protein_coding
Aff3	ENSMUSG00000037138	1331.38	-0.752337	0.0772301	-9.7415	2.01e-22	7.79e-21	1	38177325	38664955	-	protein_coding
Sema3f	ENSMUSG00000034684	1051.94	1.01431	0.104188	9.73544	2.13e-22	8.24e-21	9	107681499	107710475	-	protein_coding
Plekhd1	ENSMUSG00000066438	2897.66	0.721824	0.0741448	9.73533	2.13e-22	8.24e-21	12	80692590	80724214	+	protein_coding
Pld5	ENSMUSG00000055214	993.185	-0.977456	0.100421	-9.73361	2.17e-22	8.36e-21	1	175962305	176275312	-	protein_coding
Kcns1	ENSMUSG00000040164	2405.64	0.916503	0.0943395	9.71495	2.6e-22	1e-20	2	164163618	164171113	-	protein_coding
Ptger1	ENSMUSG00000019464	71.3039	-2.10232	0.21671	-9.70107	2.98e-22	1.15e-20	8	83666677	83672753	+	protein_coding
Kif23	ENSMUSG00000032254	70.5827	-2.51279	0.259107	-9.69787	3.08e-22	1.18e-20	9	61915904	61946774	-	protein_coding
Arhgap39	ENSMUSG00000033697	1955.23	-0.775844	0.0800423	-9.69293	3.23e-22	1.24e-20	15	76723984	76818170	-	protein_coding
Enah	ENSMUSG00000022995	6193.77	0.657574	0.0678958	9.68504	3.49e-22	1.33e-20	1	181896383	182019990	-	protein_coding
Fkbp4	ENSMUSG00000030357	12279.6	0.63495	0.0656625	9.6699	4.05e-22	1.54e-20	6	128429734	128438677	-	protein_coding
Stt3b	ENSMUSG00000032437	2887.51	-0.668698	0.0691533	-9.66979	4.05e-22	1.54e-20	9	115242580	115310421	-	protein_coding
Cdh3	ENSMUSG00000061048	238.468	1.39198	0.14403	9.66457	4.26e-22	1.62e-20	8	106510890	106557297	+	protein_coding
Drd2	ENSMUSG00000032259	113.373	1.77632	0.184092	9.64909	4.96e-22	1.88e-20	9	49340626	49408177	+	protein_coding
Hapln1	ENSMUSG00000021613	859.477	0.866259	0.0897812	9.64855	4.99e-22	1.88e-20	13	89540635	89611832	+	protein_coding
Rras	ENSMUSG00000038387	831.654	-0.96106	0.0996292	-9.64636	5.09e-22	1.92e-20	7	45017960	45021647	+	protein_coding
Gda	ENSMUSG00000058624	2207.06	0.962882	0.0998672	9.64162	5.33e-22	2.01e-20	19	21391306	21473445	-	protein_coding
Scn4a	ENSMUSG00000001027	108.469	-1.72745	0.179335	-9.63251	5.83e-22	2.19e-20	11	106318591	106353288	-	protein_coding
Elf1	ENSMUSG00000036461	392.202	-1.10561	0.114911	-9.62138	6.5e-22	2.43e-20	14	79481193	79582476	+	protein_coding
Txn1	ENSMUSG00000028367	7415.7	-0.952836	0.0990986	-9.61503	6.91e-22	2.58e-20	4	57943372	57956411	-	protein_coding
Plekha6	ENSMUSG00000041757	7136.14	-0.679714	0.0707173	-9.61172	7.13e-22	2.66e-20	1	133164209	133303435	+	protein_coding
Neto2	ENSMUSG00000036902	599.397	-0.872187	0.0908051	-9.60504	7.61e-22	2.83e-20	8	85636587	85700924	-	protein_coding
Rnd2	ENSMUSG00000001313	995.826	1.02064	0.106291	9.60234	7.81e-22	2.9e-20	11	101464998	101471853	+	protein_coding
Isoc1	ENSMUSG00000024601	1258.89	0.91421	0.0952065	9.60238	7.81e-22	2.9e-20	18	58659481	58679570	+	protein_coding
Slc2a3	ENSMUSG00000003153	1858.8	-0.649337	0.0676398	-9.59993	8e-22	2.96e-20	6	122727808	122801640	-	protein_coding
Stxbp2	ENSMUSG00000004626	199.122	-1.66755	0.173967	-9.5854	9.21e-22	3.4e-20	8	3630954	3643644	+	protein_coding
St8sia1	ENSMUSG00000030283	1757.25	-0.838939	0.0876558	-9.57083	1.06e-21	3.91e-20	6	142821544	142964452	-	protein_coding
Tiam2	ENSMUSG00000023800	197.646	-1.3718	0.143358	-9.56905	1.08e-21	3.97e-20	17	3326572	3519397	+	protein_coding
Bend6	ENSMUSG00000042182	3534.04	0.687781	0.0719044	9.56521	1.12e-21	4.11e-20	1	33852051	33907816	-	protein_coding
Slc9b2	ENSMUSG00000037994	41.9167	-2.51029	0.262723	-9.55488	1.24e-21	4.53e-20	3	135307699	135345387	+	protein_coding
Epn3	ENSMUSG00000010080	2425.52	0.99079	0.103761	9.54878	1.31e-21	4.8e-20	11	94489598	94499974	-	protein_coding
Il4ra	ENSMUSG00000030748	840.947	-1.04677	0.109701	-9.54206	1.4e-21	5.11e-20	7	125552119	125579474	+	protein_coding
Tmem100	ENSMUSG00000069763	514.397	-1.38521	0.145285	-9.53443	1.51e-21	5.49e-20	11	90030347	90036508	+	protein_coding
Nkain1	ENSMUSG00000078532	104.162	-2.01257	0.211199	-9.52927	1.58e-21	5.76e-20	4	130531601	130574173	-	protein_coding
Klhl1	ENSMUSG00000022076	59.8474	2.1442	0.225181	9.52209	1.7e-21	6.15e-20	14	96105258	96519102	-	protein_coding
Cpne2	ENSMUSG00000034361	1122.36	-0.798762	0.0840188	-9.50695	1.96e-21	7.1e-20	8	94532989	94570531	+	protein_coding
Ap2a2	ENSMUSG00000002957	6592.93	-0.554137	0.0582983	-9.5052	2e-21	7.21e-20	7	141562172	141633011	+	protein_coding
Cd164	ENSMUSG00000019818	7227.11	0.683846	0.0719733	9.50138	2.07e-21	7.47e-20	10	41519413	41531048	+	protein_coding
Lrp8	ENSMUSG00000028613	745.311	-0.973556	0.102589	-9.48982	2.31e-21	8.32e-20	4	107802260	107876840	+	protein_coding
Htra1	ENSMUSG00000006205	3597.2	0.721037	0.0759839	9.48934	2.33e-21	8.35e-20	7	130936110	130985660	+	protein_coding
Ptger3	ENSMUSG00000040016	492.982	-2.33488	0.246211	-9.48326	2.46e-21	8.83e-20	3	157566891	157645888	+	protein_coding
Tshz2	ENSMUSG00000047907	632.369	-0.984735	0.104015	-9.46721	2.87e-21	1.03e-19	2	169633012	170071816	+	protein_coding
Elmo1	ENSMUSG00000041112	3449.25	0.621981	0.0658853	9.44036	3.71e-21	1.33e-19	13	20090595	20606528	+	protein_coding
Iqgap3	ENSMUSG00000028068	136.449	-1.83702	0.194667	-9.43675	3.85e-21	1.37e-19	3	88081970	88121048	+	protein_coding
Ncam1	ENSMUSG00000039542	2378.72	-0.943613	0.100088	-9.42784	4.19e-21	1.49e-19	9	49502135	49798925	-	protein_coding
Ank3	ENSMUSG00000069601	6786.62	-0.915643	0.0971386	-9.42615	4.25e-21	1.51e-19	10	69533771	70027438	+	protein_coding
Tpbgl	ENSMUSG00000096606	2029.54	0.873749	0.0927149	9.42404	4.34e-21	1.54e-19	7	99624081	99627103	-	protein_coding
Fbxl2	ENSMUSG00000032507	1727.51	-0.642758	0.0682298	-9.42048	4.49e-21	1.59e-19	9	113963636	114046191	-	protein_coding
Mtap	ENSMUSG00000062937	651.614	0.816905	0.0867395	9.41792	4.6e-21	1.62e-19	4	89137121	89181081	+	protein_coding
Emp3	ENSMUSG00000040212	445.407	-1.01005	0.107331	-9.41056	4.93e-21	1.74e-19	7	45918022	45921404	-	protein_coding
Igf1r	ENSMUSG00000005533	1332.59	-0.714254	0.0759587	-9.40318	5.29e-21	1.86e-19	7	67952826	68233668	+	protein_coding
Cidea	ENSMUSG00000024526	116.736	1.8879	0.200805	9.40167	5.37e-21	1.88e-19	18	67343563	67367794	+	protein_coding
Idh1	ENSMUSG00000025950	2846.85	-0.573454	0.061071	-9.38996	6e-21	2.1e-19	1	65158615	65186500	-	protein_coding
Syt1	ENSMUSG00000035864	6437.05	-0.762461	0.0813491	-9.37271	7.07e-21	2.47e-19	10	108497649	109010982	-	protein_coding
Fam65c	ENSMUSG00000074577	165.871	1.31938	0.140839	9.36799	7.39e-21	2.58e-19	2	167980163	168010618	-	protein_coding
Unc13d	ENSMUSG00000057948	68.6247	-2.10548	0.224785	-9.36663	7.49e-21	2.61e-19	11	116062094	116077961	-	protein_coding
Nav1	ENSMUSG00000009418	3589.76	-0.713538	0.0763105	-9.35047	8.73e-21	3.03e-19	1	135434579	135607295	-	protein_coding
Map3k14	ENSMUSG00000020941	173.241	-1.38763	0.148567	-9.3401	9.62e-21	3.34e-19	11	103219761	103267472	-	protein_coding
Lrrc8d	ENSMUSG00000046079	1936.5	-0.713694	0.0764781	-9.33201	1.04e-20	3.59e-19	5	105699968	105832436	+	protein_coding
Ddah1	ENSMUSG00000028194	1178.86	-0.677738	0.072671	-9.32611	1.1e-20	3.79e-19	3	145758674	145894277	+	protein_coding
Cnih2	ENSMUSG00000024873	349.549	-1.03435	0.111191	-9.3025	1.37e-20	4.72e-19	19	5092870	5098418	-	protein_coding
Pstpip2	ENSMUSG00000025429	262.79	-1.2793	0.137521	-9.30252	1.37e-20	4.72e-19	18	77794544	77882007	+	protein_coding
Rabgap1l	ENSMUSG00000026721	2404.68	-0.72775	0.0782565	-9.29954	1.41e-20	4.84e-19	1	160219173	160793211	-	protein_coding
Tbc1d8	ENSMUSG00000003134	886.434	0.703003	0.0756626	9.29129	1.52e-20	5.22e-19	1	39371491	39478755	-	protein_coding
Dock11	ENSMUSG00000031093	3061.88	-0.78693	0.0847317	-9.28732	1.58e-20	5.41e-19	X	35888831	36076562	+	protein_coding
Hoxb6	ENSMUSG00000000690	328.315	1.27931	0.137805	9.28351	1.64e-20	5.6e-19	11	96292475	96301569	+	protein_coding
St8sia3	ENSMUSG00000056812	2284.26	-0.658901	0.0709818	-9.28267	1.65e-20	5.63e-19	18	64254358	64276146	+	protein_coding
1700011I03Rik	ENSMUSG00000058925	36.7152	-2.69223	0.290286	-9.27443	1.79e-20	6.07e-19	18	57533779	57731065	+	protein_coding
1700024P16Rik	ENSMUSG00000078612	24.8694	-2.98651	0.322365	-9.26437	1.96e-20	6.66e-19	4	104913455	105016863	+	protein_coding
Fam222a	ENSMUSG00000041930	253.048	-1.16541	0.125885	-9.25777	2.09e-20	7.07e-19	5	114568015	114613220	+	protein_coding
Wipf3	ENSMUSG00000086040	2592.36	-0.72021	0.0778437	-9.252	2.2e-20	7.45e-19	6	54429602	54503768	+	protein_coding
Fads3	ENSMUSG00000024664	1438.09	-0.89153	0.0963929	-9.24892	2.27e-20	7.65e-19	19	10041547	10059671	+	protein_coding
Hoxd1	ENSMUSG00000042448	1115.08	0.903392	0.0976884	9.24769	2.29e-20	7.73e-19	2	74762979	74765142	+	protein_coding
C77080	ENSMUSG00000050390	4020.32	-0.663441	0.0718862	-9.22904	2.73e-20	9.18e-19	4	129219577	129261404	-	protein_coding
Gm9885	ENSMUSG00000052629	226.244	1.522	0.165133	9.2168	3.06e-20	1.03e-18	7	78578829	78581038	+	antisense
Stat3	ENSMUSG00000004040	8166.25	-0.494485	0.053828	-9.18639	4.06e-20	1.36e-18	11	100885097	100939540	-	protein_coding
Syt6	ENSMUSG00000027849	2443.11	-0.750287	0.0817247	-9.18066	4.28e-20	1.43e-18	3	103575230	103645569	+	protein_coding
Igsf21	ENSMUSG00000040972	718.565	0.770531	0.0839712	9.17613	4.47e-20	1.49e-18	4	140026845	140246784	-	protein_coding
Smr2	ENSMUSG00000029281	70.952	-2.0409	0.222616	-9.16781	4.83e-20	1.61e-18	5	88086555	88109053	+	protein_coding
Dpysl3	ENSMUSG00000024501	12726.3	-0.544693	0.0594629	-9.16021	5.18e-20	1.72e-18	18	43320978	43438286	-	protein_coding
Cnnm1	ENSMUSG00000025189	1096.86	0.691153	0.075466	9.15848	5.26e-20	1.75e-18	19	43440435	43497212	+	protein_coding
Gm16702	ENSMUSG00000097796	74.3075	-2.3842	0.260528	-9.15142	5.62e-20	1.86e-18	17	8379044	8389468	-	lincRNA
Dgki	ENSMUSG00000038665	886.577	-2.39047	0.261564	-9.13917	6.29e-20	2.08e-18	6	36846021	37300184	-	protein_coding
Ntm	ENSMUSG00000059974	384.019	0.962095	0.10532	9.13496	6.54e-20	2.16e-18	9	28994749	29963141	-	protein_coding
Fam57b	ENSMUSG00000058966	5722.16	0.696691	0.0762813	9.13318	6.65e-20	2.19e-18	7	126797667	126830219	+	protein_coding
Myadm	ENSMUSG00000068566	2802.8	-0.637034	0.0697756	-9.12974	6.87e-20	2.26e-18	7	3289079	3300442	+	protein_coding
Zdhhc9	ENSMUSG00000036985	1787.67	-0.663975	0.072808	-9.11952	7.55e-20	2.48e-18	X	48171968	48208878	-	protein_coding
Map9	ENSMUSG00000033900	1242.76	-0.691294	0.0758807	-9.11027	8.22e-20	2.69e-18	3	82358043	82395268	+	protein_coding
Faah	ENSMUSG00000034171	810.508	0.802469	0.0881389	9.1046	8.66e-20	2.83e-18	4	115967144	116017926	-	protein_coding
Igsf8	ENSMUSG00000038034	2349.58	-0.820412	0.0901622	-9.09929	9.09e-20	2.97e-18	1	172261640	172319841	+	protein_coding
Uhrf1bp1l	ENSMUSG00000019951	2075.58	-0.731879	0.0804395	-9.09849	9.16e-20	2.98e-18	10	89744990	89819869	+	protein_coding
Syndig1	ENSMUSG00000074736	220.178	1.15168	0.126653	9.09324	9.61e-20	3.13e-18	2	149829210	150004392	+	protein_coding
Sh2d4a	ENSMUSG00000053886	55.5455	-2.13858	0.235276	-9.08967	9.93e-20	3.23e-18	8	68276566	68347699	+	protein_coding
Mb21d2	ENSMUSG00000051065	374.464	-1.03125	0.113705	-9.06953	1.2e-19	3.87e-18	16	28826175	28929698	-	protein_coding
Pcdh1	ENSMUSG00000051375	3033.95	-0.614223	0.0678337	-9.05484	1.37e-19	4.43e-18	18	38185913	38212053	-	protein_coding
Prr36	ENSMUSG00000064125	92.9976	-1.69974	0.187873	-9.04729	1.47e-19	4.73e-18	8	4209542	4217459	-	protein_coding
2610307P16Rik	ENSMUSG00000085936	72.0291	-1.93526	0.213959	-9.04498	1.5e-19	4.83e-18	13	28460033	28885620	-	processed_transcript
Kcnma1	ENSMUSG00000063142	212.413	-1.54889	0.171501	-9.03139	1.7e-19	5.46e-18	14	23289430	24004859	-	protein_coding
Smarca1	ENSMUSG00000031099	634.472	-0.966115	0.107021	-9.02734	1.76e-19	5.65e-18	X	47809367	47892974	-	protein_coding
Ldhb	ENSMUSG00000030246	6810.78	0.797959	0.0884049	9.02618	1.78e-19	5.69e-18	6	142490248	142507957	-	protein_coding
Dnajc6	ENSMUSG00000028528	4035.93	-0.609936	0.0675721	-9.02644	1.77e-19	5.69e-18	4	101496647	101642799	+	protein_coding
Plau	ENSMUSG00000021822	117.88	-1.65552	0.183484	-9.02271	1.83e-19	5.86e-18	14	20836661	20843388	+	protein_coding
Nkd2	ENSMUSG00000021567	182.316	1.20775	0.133991	9.01367	1.99e-19	6.36e-18	13	73818533	73847631	-	protein_coding
Smyd3	ENSMUSG00000055067	676.063	-0.796052	0.0883608	-9.00911	2.08e-19	6.6e-18	1	178951959	179518041	-	protein_coding
Ica1l	ENSMUSG00000026018	284.183	-1.01297	0.112435	-9.00937	2.07e-19	6.6e-18	1	59982489	60043184	-	protein_coding
P2rx6	ENSMUSG00000022758	883.607	0.853455	0.0947823	9.00436	2.17e-19	6.86e-18	16	17561884	17577800	+	protein_coding
Fabp7	ENSMUSG00000019874	3691.11	0.648171	0.071983	9.00451	2.17e-19	6.86e-18	10	57784880	57788450	+	protein_coding
Disp2	ENSMUSG00000040035	7630.44	-0.685301	0.0761073	-9.00441	2.17e-19	6.86e-18	2	118779718	118811293	+	protein_coding
Haghl	ENSMUSG00000061046	2144.13	0.835958	0.0930274	8.98615	2.56e-19	8.08e-18	17	25779842	25785673	-	protein_coding
Gm15675	ENSMUSG00000086825	194.406	-1.50338	0.167495	-8.97567	2.82e-19	8.87e-18	1	130429780	130437191	-	lincRNA
Slc27a6	ENSMUSG00000024600	38.6331	2.3972	0.267136	8.97372	2.87e-19	9.02e-18	18	58556256	58612773	+	protein_coding
Cdkl1	ENSMUSG00000020990	61.538	-1.94321	0.216627	-8.97032	2.96e-19	9.28e-18	12	69746847	69790707	-	protein_coding
Rubcnl	ENSMUSG00000034959	53.4602	-2.31425	0.258121	-8.96576	3.08e-19	9.66e-18	14	75016026	75052532	+	protein_coding
Dhcr24	ENSMUSG00000034926	7902.55	-0.679589	0.075905	-8.95316	3.45e-19	1.08e-17	4	106561037	106589113	+	protein_coding
Plp1	ENSMUSG00000031425	13958.3	0.862207	0.0965367	8.93139	4.21e-19	1.31e-17	X	136822670	136839733	+	protein_coding
Hcn3	ENSMUSG00000028051	742.926	-0.9492	0.106281	-8.93108	4.22e-19	1.32e-17	3	89146073	89160196	-	protein_coding
Cmtm8	ENSMUSG00000041012	55.3363	-2.09674	0.23489	-8.92646	4.4e-19	1.37e-17	9	114789344	114844156	-	protein_coding
Gpnmb	ENSMUSG00000029816	149.37	-1.42623	0.159943	-8.9171	4.79e-19	1.49e-17	6	49036545	49070929	+	protein_coding
Syt14	ENSMUSG00000016200	343.511	-1.02125	0.11466	-8.90674	5.26e-19	1.63e-17	1	192891232	193035775	-	protein_coding
Sytl2	ENSMUSG00000030616	3758.29	0.681581	0.0766578	8.89122	6.04e-19	1.87e-17	7	90302251	90410719	+	protein_coding
Pnpla3	ENSMUSG00000041653	439.184	-1.12055	0.126051	-8.88968	6.13e-19	1.89e-17	15	84167815	84189512	+	protein_coding
Sertm1	ENSMUSG00000056306	198.369	-1.77064	0.199463	-8.87703	6.87e-19	2.12e-17	3	54897067	54915887	-	protein_coding
Pitpnm2	ENSMUSG00000029406	5831.48	-0.574341	0.0647301	-8.87286	7.13e-19	2.2e-17	5	124118689	124249760	-	protein_coding
Mvp	ENSMUSG00000030681	1360.04	-0.674989	0.076116	-8.8679	7.45e-19	2.29e-17	7	126986859	127014621	-	protein_coding
Add2	ENSMUSG00000030000	7225.9	-0.658394	0.0742705	-8.8648	7.66e-19	2.35e-17	6	86028680	86124409	+	protein_coding
Abcg2	ENSMUSG00000029802	1069.19	-0.795561	0.0898897	-8.85041	8.72e-19	2.67e-17	6	58584522	58695676	+	protein_coding
Kcnf1	ENSMUSG00000051726	83.8101	-1.80477	0.203922	-8.85032	8.73e-19	2.67e-17	12	17172099	17176888	-	protein_coding
Chgb	ENSMUSG00000027350	4069.17	0.604111	0.0682743	8.84829	8.89e-19	2.71e-17	2	132781277	132795079	+	protein_coding
Slc35f5	ENSMUSG00000026342	608.096	-0.826359	0.0936084	-8.82783	1.07e-18	3.25e-17	1	125560594	125595820	+	protein_coding
Strbp	ENSMUSG00000026915	2247.49	0.681362	0.0772201	8.82363	1.11e-18	3.37e-17	2	37483227	37703859	-	protein_coding
Ralgds	ENSMUSG00000026821	2152.23	-0.60878	0.069004	-8.82239	1.12e-18	3.41e-17	2	28513124	28553081	+	protein_coding
Cpne3	ENSMUSG00000028228	5468.14	-0.74987	0.0850224	-8.81968	1.15e-18	3.48e-17	4	19519253	19570108	-	protein_coding
Agfg1	ENSMUSG00000026159	2794.64	-0.579216	0.0657161	-8.81391	1.21e-18	3.66e-17	1	82839482	82901182	+	protein_coding
Gm16365	ENSMUSG00000086915	79.6379	-1.8289	0.207848	-8.79923	1.38e-18	4.17e-17	10	39558495	39613682	-	antisense
Pygl	ENSMUSG00000021069	571.477	-1.02154	0.11611	-8.79797	1.39e-18	4.21e-17	12	70190810	70231488	-	protein_coding
Bid	ENSMUSG00000004446	681.631	-0.852431	0.0971257	-8.77657	1.69e-18	5.08e-17	6	120891929	120916853	-	protein_coding
Mgat4a	ENSMUSG00000026110	1251.35	-0.702384	0.0800552	-8.77374	1.73e-18	5.2e-17	1	37439339	37541016	-	protein_coding
Epha3	ENSMUSG00000052504	73.1462	1.81613	0.207462	8.75402	2.06e-18	6.18e-17	16	63543537	63864158	-	protein_coding
Relt	ENSMUSG00000008318	497.142	0.853495	0.0975862	8.74606	2.21e-18	6.63e-17	7	100845846	100863446	-	protein_coding
Snap25	ENSMUSG00000027273	44747.2	0.575203	0.0657856	8.7436	2.26e-18	6.76e-17	2	136713452	136782428	+	protein_coding
Polr3g	ENSMUSG00000035834	1851.38	-0.672558	0.0769351	-8.74188	2.29e-18	6.85e-17	13	81673842	81711013	-	protein_coding
Cntnap4	ENSMUSG00000031772	431.266	-0.957416	0.109617	-8.73417	2.45e-18	7.32e-17	8	112570042	112882717	+	protein_coding
Cdyl	ENSMUSG00000059288	219.946	-1.03211	0.118195	-8.73222	2.5e-18	7.44e-17	13	35659861	35874064	+	protein_coding
Camk1g	ENSMUSG00000016179	517.666	-1.04429	0.119632	-8.72913	2.57e-18	7.63e-17	1	193346345	193370298	-	protein_coding
Stat2	ENSMUSG00000040033	1323.74	-0.835398	0.095723	-8.72725	2.61e-18	7.75e-17	10	128270575	128292849	+	protein_coding
Fam155a	ENSMUSG00000079157	699.552	0.922562	0.105762	8.72299	2.71e-18	8.03e-17	8	9205901	9771161	-	protein_coding
Kbtbd11	ENSMUSG00000055675	1540.94	-0.719318	0.082468	-8.72238	2.72e-18	8.06e-17	8	15011024	15033333	+	protein_coding
Fam150b	ENSMUSG00000054204	50.8797	-2.063	0.236843	-8.71039	3.03e-18	8.95e-17	12	30884321	30893854	+	protein_coding
Maf	ENSMUSG00000055435	2235.11	0.868532	0.0997247	8.7093	3.06e-18	9.02e-17	8	115682941	115707794	-	protein_coding
Zdhhc18	ENSMUSG00000037553	3038.42	-0.615514	0.0706779	-8.70872	3.07e-18	9.05e-17	4	133605298	133650154	-	protein_coding
Trim14	ENSMUSG00000039853	36.3392	-2.31851	0.266248	-8.70809	3.09e-18	9.09e-17	4	46493780	46536141	-	protein_coding
Crmp1	ENSMUSG00000029121	3213.66	-0.627981	0.0722772	-8.68851	3.67e-18	1.08e-16	5	37241939	37292133	+	protein_coding
St3gal5	ENSMUSG00000056091	1017.7	0.67205	0.0773787	8.6852	3.78e-18	1.11e-16	6	72097591	72154571	+	protein_coding
Tuft1	ENSMUSG00000005968	94.3612	-1.88701	0.217388	-8.68036	3.95e-18	1.15e-16	3	94612756	94658872	-	protein_coding
Omp	ENSMUSG00000074006	87.179	-1.73432	0.199907	-8.67561	4.11e-18	1.2e-16	7	98143358	98145502	-	protein_coding
2006-09-01	ENSMUSG00000050379	2207.15	-0.633094	0.0729823	-8.67462	4.15e-18	1.21e-16	X	36911325	36991794	-	protein_coding
Plek2	ENSMUSG00000021118	53.4911	-2.13026	0.245566	-8.67492	4.14e-18	1.21e-16	12	78888690	78906964	-	protein_coding
Bsn	ENSMUSG00000032589	3313.27	-0.765079	0.0882253	-8.67187	4.25e-18	1.24e-16	9	108096021	108190384	-	protein_coding
Ift172	ENSMUSG00000038564	1402.22	-0.658252	0.0759432	-8.66769	4.41e-18	1.28e-16	5	31253276	31291116	-	protein_coding
Lxn	ENSMUSG00000047557	4734.33	-0.652549	0.0754175	-8.65249	5.04e-18	1.46e-16	3	67457997	67463926	-	protein_coding
Zfp945	ENSMUSG00000059142	508.286	-1.07607	0.124553	-8.63952	5.64e-18	1.63e-16	17	22846696	22867134	-	protein_coding
Esr1	ENSMUSG00000019768	444.211	1.01879	0.118092	8.62712	6.29e-18	1.82e-16	10	4611592	5005614	+	protein_coding
Uck2	ENSMUSG00000026558	1719.66	-0.660441	0.0766234	-8.6193	6.74e-18	1.94e-16	1	167222882	167285320	-	protein_coding
Cd34	ENSMUSG00000016494	931.428	-0.697221	0.0809077	-8.61749	6.84e-18	1.97e-16	1	194938818	194961279	+	protein_coding
Gan	ENSMUSG00000052557	1630.51	-0.69619	0.0808824	-8.60744	7.47e-18	2.15e-16	8	117158134	117215997	+	protein_coding
Shisa5	ENSMUSG00000025647	1269.19	-0.695763	0.0808802	-8.60239	7.81e-18	2.24e-16	9	109038564	109057777	+	protein_coding
Klhl29	ENSMUSG00000020627	890.444	-0.804312	0.0936521	-8.5883	8.83e-18	2.53e-16	12	5077471	5375682	-	protein_coding
Nf1	ENSMUSG00000020716	3304.46	0.547008	0.0637115	8.58571	9.03e-18	2.58e-16	11	79339692	79581612	+	protein_coding
6030419C18Rik	ENSMUSG00000066607	4792.33	0.670861	0.0781416	8.5852	9.07e-18	2.59e-16	9	58488602	58499780	+	protein_coding
Gm525	ENSMUSG00000072553	38.5039	-2.6016	0.303422	-8.57419	9.98e-18	2.85e-16	11	89073840	89093040	+	protein_coding
Cdh13	ENSMUSG00000031841	336.049	1.08681	0.126792	8.57164	1.02e-17	2.9e-16	8	118283732	119324921	+	protein_coding
Cdr2	ENSMUSG00000030878	1965.68	0.537738	0.0627452	8.57018	1.03e-17	2.94e-16	7	120957035	120982312	-	protein_coding
Kcnk1	ENSMUSG00000033998	2023.91	0.810601	0.0946217	8.56676	1.06e-17	3.02e-16	8	125995169	126030685	+	protein_coding
Zfp827	ENSMUSG00000071064	568.621	-0.789385	0.0921475	-8.56654	1.07e-17	3.02e-16	8	79028436	79193766	+	protein_coding
Phlda3	ENSMUSG00000041801	1476.18	0.952304	0.111205	8.5635	1.09e-17	3.1e-16	1	135766118	135769136	+	protein_coding
S100a16	ENSMUSG00000074457	2479.93	0.97954	0.114398	8.56258	1.1e-17	3.12e-16	3	90537253	90543151	+	protein_coding
Gabbr1	ENSMUSG00000024462	11167	-0.523235	0.0611132	-8.56174	1.11e-17	3.14e-16	17	37045965	37075067	+	protein_coding
Mgat4b	ENSMUSG00000036620	1959.97	-0.812724	0.0949515	-8.55936	1.13e-17	3.2e-16	11	50210889	50235103	+	protein_coding
Arhgap36	ENSMUSG00000036198	369.509	-1.23183	0.144095	-8.54871	1.24e-17	3.5e-16	X	49463944	49500244	+	protein_coding
4932438A13Rik	ENSMUSG00000037270	1592.41	-0.817028	0.0956791	-8.53925	1.35e-17	3.79e-16	3	36863103	37053033	+	protein_coding
Rgs7	ENSMUSG00000026527	1253.27	-0.83207	0.0975467	-8.52997	1.46e-17	4.1e-16	1	175059086	175492500	-	protein_coding
Ypel1	ENSMUSG00000022773	167.794	-1.37037	0.160976	-8.51289	1.7e-17	4.75e-16	16	17069695	17087045	+	protein_coding
Rnf112	ENSMUSG00000010086	3606.78	-1.0849	0.127517	-8.50785	1.77e-17	4.95e-16	11	61448441	61454131	-	protein_coding
Aqp1	ENSMUSG00000004655	4907.35	-2.11885	0.249077	-8.50681	1.79e-17	4.99e-16	6	55336431	55348555	+	protein_coding
Ptgir	ENSMUSG00000043017	1011.3	-1.94664	0.229112	-8.49647	1.95e-17	5.44e-16	7	16906489	16910905	+	protein_coding
Cdk15	ENSMUSG00000026023	1179.1	-0.856592	0.100844	-8.49422	1.99e-17	5.54e-16	1	59256905	59352993	+	protein_coding
Kalrn	ENSMUSG00000061751	341.31	-1.45982	0.171989	-8.48788	2.1e-17	5.84e-16	16	33974257	34573532	-	protein_coding
Ptk7	ENSMUSG00000023972	1323.24	0.647852	0.0764286	8.47657	2.32e-17	6.43e-16	17	46564450	46629504	-	protein_coding
Col7a1	ENSMUSG00000025650	217.081	-1.38465	0.163403	-8.47387	2.37e-17	6.57e-16	9	108953585	108984875	+	protein_coding
Spata13	ENSMUSG00000021990	2339.42	-0.545361	0.0643643	-8.47304	2.39e-17	6.61e-16	14	60634000	60764556	+	protein_coding
Ly75	ENSMUSG00000026980	158.385	-1.50382	0.177495	-8.47248	2.4e-17	6.63e-16	2	60292102	60383303	-	protein_coding
Anp32a	ENSMUSG00000032249	1820.68	0.699368	0.0825537	8.47168	2.42e-17	6.67e-16	9	62341292	62378812	+	protein_coding
Fbxo32	ENSMUSG00000022358	470.415	0.87047	0.102904	8.45906	2.7e-17	7.42e-16	15	58175878	58214892	-	protein_coding
Ldoc1	ENSMUSG00000057615	45.4648	2.06173	0.243824	8.45581	2.77e-17	7.61e-16	X	61709496	61710955	+	protein_coding
Bcas1	ENSMUSG00000013523	2357.6	1.15865	0.137049	8.45433	2.81e-17	7.7e-16	2	170346990	170427845	-	protein_coding
Sh3bgr	ENSMUSG00000040666	822.39	0.891354	0.105441	8.45362	2.82e-17	7.74e-16	16	96200469	96228933	+	protein_coding
Ndn	ENSMUSG00000033585	3447.8	-0.697879	0.0826595	-8.44282	3.1e-17	8.47e-16	7	62346568	62350262	+	protein_coding
Haus4	ENSMUSG00000022177	341.328	-0.961377	0.114102	-8.42562	3.59e-17	9.8e-16	14	54541784	54554361	-	protein_coding
Tmcc2	ENSMUSG00000042066	1744.83	-0.582795	0.0693065	-8.40895	4.14e-17	1.13e-15	1	132356314	132391281	-	protein_coding
Sncg	ENSMUSG00000023064	39461.2	-0.584961	0.069564	-8.40896	4.14e-17	1.13e-15	14	34370273	34374789	-	protein_coding
Dync1i2	ENSMUSG00000027012	8597.28	-0.544368	0.0647621	-8.40566	4.25e-17	1.16e-15	2	71211705	71263303	+	protein_coding
Ift140	ENSMUSG00000024169	964.974	-0.6174	0.0734549	-8.40515	4.27e-17	1.16e-15	17	25016090	25099495	+	protein_coding
Anxa5	ENSMUSG00000027712	21445.3	-0.649424	0.0773869	-8.39191	4.78e-17	1.29e-15	3	36448922	36475894	-	protein_coding
Mlc1	ENSMUSG00000035805	603.606	-1.11063	0.13234	-8.39221	4.77e-17	1.29e-15	15	88955883	88979007	-	protein_coding
Psd4	ENSMUSG00000026979	110.465	-1.49764	0.178626	-8.38421	5.11e-17	1.38e-15	2	24367579	24414954	+	protein_coding
Gprc5c	ENSMUSG00000051043	1056.4	0.801325	0.0956946	8.37377	5.58e-17	1.5e-15	11	114851151	114872617	+	protein_coding
Crip2	ENSMUSG00000006356	9446.97	-0.686105	0.0819279	-8.3745	5.55e-17	1.5e-15	12	113140235	113145506	+	protein_coding
Tmem158	ENSMUSG00000054871	1192.23	-2.10061	0.250852	-8.3739	5.57e-17	1.5e-15	9	123259052	123260764	-	protein_coding
Lrrn1	ENSMUSG00000034648	8803.41	0.596469	0.0712421	8.37242	5.64e-17	1.52e-15	6	107529767	107570214	+	protein_coding
Fam83h	ENSMUSG00000046761	273.768	-1.04265	0.124718	-8.36006	6.27e-17	1.68e-15	15	76001092	76014336	-	protein_coding
Klf13	ENSMUSG00000052040	2145.97	-0.535057	0.0640123	-8.35866	6.34e-17	1.7e-15	7	63886350	63938915	-	protein_coding
Ypel2	ENSMUSG00000018427	569.454	0.826755	0.0989657	8.35396	6.6e-17	1.76e-15	11	86936424	86993707	-	protein_coding
Cda	ENSMUSG00000028755	1288.77	0.749045	0.0896591	8.35437	6.58e-17	1.76e-15	4	138338423	138367992	-	protein_coding
Bbx	ENSMUSG00000022641	771.532	-0.775667	0.0929549	-8.34455	7.15e-17	1.91e-15	16	50191843	50432390	-	protein_coding
Slc16a1	ENSMUSG00000032902	1943.69	0.66159	0.0792983	8.34306	7.24e-17	1.93e-15	3	104638667	104658462	+	protein_coding
Chrm4	ENSMUSG00000040495	64.9755	-1.8006	0.21622	-8.32764	8.25e-17	2.19e-15	2	91927248	91928688	+	protein_coding
Kcnh2	ENSMUSG00000038319	4056.63	0.808236	0.09711	8.32288	8.58e-17	2.28e-15	5	24319588	24351604	-	protein_coding
Ap1ar	ENSMUSG00000074238	3958.48	-0.559098	0.0671758	-8.32291	8.58e-17	2.28e-15	3	127807006	127837523	-	protein_coding
Ssbp3	ENSMUSG00000061887	4482.31	-0.625507	0.0751767	-8.32049	8.76e-17	2.31e-15	4	106910700	107049694	+	protein_coding
Plcl1	ENSMUSG00000038349	285.889	-0.966323	0.116133	-8.32084	8.73e-17	2.31e-15	1	55405920	55754285	+	protein_coding
Stard4	ENSMUSG00000024378	1923.18	-0.584962	0.0703912	-8.31015	9.56e-17	2.52e-15	18	33199354	33213862	-	protein_coding
Fasn	ENSMUSG00000025153	8208.49	-0.766929	0.0923266	-8.3067	9.84e-17	2.59e-15	11	120805845	120824547	-	protein_coding
Xylt2	ENSMUSG00000020868	835.978	-0.742132	0.0894903	-8.29288	1.11e-16	2.91e-15	11	94663850	94677515	-	protein_coding
Slc44a2	ENSMUSG00000057193	4411.82	-0.491489	0.0592709	-8.29224	1.11e-16	2.92e-15	9	21320697	21355028	+	protein_coding
Fam114a1	ENSMUSG00000029185	616.275	-0.8077	0.0974235	-8.29061	1.13e-16	2.96e-15	5	64970070	65041886	+	protein_coding
Mamld1	ENSMUSG00000059401	553.114	-0.767277	0.0928602	-8.26272	1.42e-16	3.73e-15	X	71050255	71156056	+	protein_coding
Lcorl	ENSMUSG00000015882	432.217	-1.0298	0.124633	-8.26267	1.42e-16	3.73e-15	5	45697180	45857615	-	protein_coding
Tmod2	ENSMUSG00000032186	7706.93	-0.617187	0.0747257	-8.25937	1.46e-16	3.82e-15	9	75565620	75611325	-	protein_coding
Cab39l	ENSMUSG00000021981	3046.46	-0.584126	0.0707527	-8.25588	1.51e-16	3.93e-15	14	59440980	59548903	+	protein_coding
Vamp1	ENSMUSG00000030337	18067.5	0.678158	0.0821614	8.25397	1.53e-16	3.99e-15	6	125215550	125245964	+	protein_coding
Acap3	ENSMUSG00000029033	1747.67	-0.544501	0.0660102	-8.24873	1.6e-16	4.16e-15	4	155891821	155907251	+	protein_coding
Trpv2	ENSMUSG00000018507	1704.28	-0.667986	0.0810088	-8.24585	1.64e-16	4.26e-15	11	62574485	62600515	+	protein_coding
Cfap206	ENSMUSG00000028294	150.262	-1.41943	0.172321	-8.2371	1.76e-16	4.57e-15	4	34688558	34730206	-	protein_coding
Cnst	ENSMUSG00000038949	6134.36	0.560088	0.0680095	8.23544	1.79e-16	4.63e-15	1	179546369	179627478	+	protein_coding
Kcna5	ENSMUSG00000045534	27.7242	-2.39625	0.291386	-8.22365	1.97e-16	5.1e-15	6	126532550	126535412	-	protein_coding
Card10	ENSMUSG00000033170	394.535	-0.95228	0.115854	-8.21968	2.04e-16	5.27e-15	15	78775137	78803042	-	protein_coding
Oprm1	ENSMUSG00000000766	101.89	-2.19118	0.266633	-8.21794	2.07e-16	5.34e-15	10	6758505	7038198	+	protein_coding
Ralgps2	ENSMUSG00000026594	865.505	-0.6601	0.0804627	-8.20381	2.33e-16	6e-15	1	156804165	156939626	-	protein_coding
Rgs17	ENSMUSG00000019775	1169.01	-0.845002	0.103048	-8.20006	2.4e-16	6.18e-15	10	5825662	5922400	-	protein_coding
Edem1	ENSMUSG00000030104	712.822	-0.865649	0.105577	-8.19924	2.42e-16	6.21e-15	6	108828640	108859356	+	protein_coding
Wbscr17	ENSMUSG00000034040	3282.3	-0.536244	0.065411	-8.19808	2.44e-16	6.25e-15	5	130872081	131308497	-	protein_coding
Casp1	ENSMUSG00000025888	110.43	-1.35008	0.164682	-8.19814	2.44e-16	6.25e-15	9	5298516	5307265	+	protein_coding
Myh14	ENSMUSG00000030739	4281.87	0.598174	0.0731384	8.17866	2.87e-16	7.34e-15	7	44605802	44670843	-	protein_coding
Ifit2	ENSMUSG00000045932	555.535	-1.00853	0.123332	-8.17737	2.9e-16	7.41e-15	19	34550693	34576419	+	protein_coding
Fer	ENSMUSG00000000127	311.133	-0.896675	0.109704	-8.17357	2.99e-16	7.63e-15	17	63896017	64139494	+	protein_coding
Raph1	ENSMUSG00000026014	2307.55	-0.767918	0.0941173	-8.15916	3.37e-16	8.59e-15	1	60482291	60567104	-	protein_coding
Trpm3	ENSMUSG00000052387	327.989	-1.44988	0.177727	-8.15787	3.41e-16	8.67e-15	19	22139118	22989884	+	protein_coding
Arhgdia	ENSMUSG00000025132	14443	-0.409779	0.0502354	-8.15718	3.43e-16	8.71e-15	11	120578103	120581624	-	protein_coding
Dpp10	ENSMUSG00000036815	3221.71	-0.714003	0.0875492	-8.15544	3.48e-16	8.82e-15	1	123321470	124045559	-	protein_coding
Irf2	ENSMUSG00000031627	656.782	-0.715812	0.0878646	-8.14676	3.74e-16	9.46e-15	8	46739731	46847458	+	protein_coding
Gm7255	ENSMUSG00000101780	31.6163	-2.65458	0.325935	-8.14449	3.81e-16	9.63e-15	7	47502455	47531784	-	unprocessed_pseudogene
Sh3gl2	ENSMUSG00000028488	3382.61	0.636332	0.0782688	8.13009	4.29e-16	1.08e-14	4	85205125	85639195	+	protein_coding
Tmprss7	ENSMUSG00000033177	129.006	1.30694	0.160823	8.12659	4.42e-16	1.11e-14	16	45656314	45693658	-	protein_coding
Arhgef28	ENSMUSG00000021662	486.363	-0.957369	0.11806	-8.1092	5.1e-16	1.28e-14	13	97898594	98206165	-	protein_coding
Ogfrl1	ENSMUSG00000026158	6459.13	0.645527	0.0796246	8.10713	5.18e-16	1.3e-14	1	23366423	23397772	-	protein_coding
Aifm3	ENSMUSG00000022763	783.103	0.799452	0.0986754	8.10183	5.41e-16	1.36e-14	16	17489610	17507485	+	protein_coding
Ptpn5	ENSMUSG00000030854	147.832	-1.24975	0.154296	-8.0997	5.51e-16	1.38e-14	7	47077794	47133684	-	protein_coding
Cdk17	ENSMUSG00000020015	923.095	0.711713	0.0879028	8.09658	5.65e-16	1.41e-14	10	93160874	93267071	+	protein_coding
Plekhg5	ENSMUSG00000039713	580.602	0.69332	0.0856551	8.09433	5.76e-16	1.44e-14	4	152072497	152115400	+	protein_coding
Slc17a7	ENSMUSG00000070570	6053.03	0.766717	0.0947411	8.09276	5.83e-16	1.46e-14	7	45163948	45176142	+	protein_coding
Pacsin3	ENSMUSG00000027257	540.185	0.795862	0.0983785	8.0898	5.98e-16	1.49e-14	2	91255953	91264679	+	protein_coding
C1qtnf1	ENSMUSG00000017446	862.322	0.665213	0.0822328	8.08939	6e-16	1.49e-14	11	118428202	118449963	+	protein_coding
Lmo4	ENSMUSG00000028266	947.972	0.622648	0.0770015	8.08617	6.16e-16	1.53e-14	3	144188529	144205220	-	protein_coding
Stbd1	ENSMUSG00000047963	2629.57	0.630902	0.0780943	8.07872	6.55e-16	1.62e-14	5	92603040	92606579	+	protein_coding
Misp	ENSMUSG00000035852	43.6019	-1.94768	0.241167	-8.07608	6.69e-16	1.66e-14	10	79821020	79830452	+	protein_coding
Fgfr1	ENSMUSG00000031565	7911.39	0.541401	0.0670468	8.07497	6.75e-16	1.67e-14	8	25513653	25575718	+	protein_coding
Tmprss11c	ENSMUSG00000061184	20.0337	-2.63384	0.326182	-8.07474	6.76e-16	1.67e-14	5	86231480	86289308	-	protein_coding
Slco5a1	ENSMUSG00000025938	1560.85	0.769135	0.0954264	8.05999	7.63e-16	1.88e-14	1	12866548	12992650	-	protein_coding
Kcna2	ENSMUSG00000040724	13117.4	0.587788	0.0729463	8.05781	7.77e-16	1.91e-14	3	107101145	107115005	+	protein_coding
Kcnn2	ENSMUSG00000054477	155.376	-1.20079	0.149042	-8.05675	7.84e-16	1.93e-14	18	45268859	45686024	+	protein_coding
Pbx1	ENSMUSG00000052534	1063.45	0.612596	0.076047	8.05548	7.92e-16	1.95e-14	1	168119363	168432270	-	protein_coding
Lypd1	ENSMUSG00000026344	229.446	-1.42205	0.17658	-8.05325	8.06e-16	1.98e-14	1	125867621	125913101	-	protein_coding
Dscaml1	ENSMUSG00000032087	28.2051	-2.46933	0.307044	-8.04226	8.82e-16	2.16e-14	9	45426627	45753712	+	protein_coding
Hs3st6	ENSMUSG00000039628	113.403	1.63836	0.203791	8.03941	9.03e-16	2.21e-14	17	24753002	24758683	+	protein_coding
Pcdh9	ENSMUSG00000055421	2228.56	0.715094	0.0889956	8.03516	9.35e-16	2.29e-14	14	93013409	93890679	-	protein_coding
Arhgef18	ENSMUSG00000004568	1087.18	-0.63366	0.0789024	-8.03093	9.67e-16	2.36e-14	8	3393005	3456601	+	protein_coding
5830473C10Rik	ENSMUSG00000070690	25.6413	-2.44165	0.30423	-8.02568	1.01e-15	2.46e-14	5	90561106	90597871	+	protein_coding
Kcnc4	ENSMUSG00000027895	3293.97	0.603898	0.0752842	8.02157	1.04e-15	2.54e-14	3	107438302	107459552	-	protein_coding
Gnai1	ENSMUSG00000057614	3497.19	0.5758	0.0718135	8.01798	1.07e-15	2.61e-14	5	18265134	18360355	-	protein_coding
Ipmk	ENSMUSG00000060733	706.993	-0.643181	0.0802587	-8.01385	1.11e-15	2.7e-14	10	71347762	71433327	+	protein_coding
Arsb	ENSMUSG00000042082	337.466	-1.18848	0.14834	-8.01184	1.13e-15	2.74e-14	13	93771678	93943016	+	protein_coding
Mrgprx3-ps	ENSMUSG00000099560	256.331	-2.63359	0.328769	-8.01047	1.14e-15	2.77e-14	7	47309377	47310295	-	unprocessed_pseudogene
Gm2115	ENSMUSG00000097789	1579.13	-0.722362	0.0902091	-8.00764	1.17e-15	2.83e-14	7	84528953	84583531	+	protein_coding
Eif1a	ENSMUSG00000057561	1175.03	-0.587544	0.0733785	-8.00703	1.18e-15	2.84e-14	18	46597703	46610225	+	protein_coding
Spock3	ENSMUSG00000054162	1723.49	-0.600659	0.0750672	-8.00162	1.23e-15	2.96e-14	8	62951008	63357103	+	protein_coding
Adora2b	ENSMUSG00000018500	46.6759	-1.87526	0.234506	-7.99665	1.28e-15	3.08e-14	11	62248983	62266453	+	protein_coding
Zfp385a	ENSMUSG00000000552	1432.28	0.709687	0.0887649	7.99513	1.29e-15	3.11e-14	15	103313894	103340086	-	protein_coding
Sh3bgrl3	ENSMUSG00000028843	5672.26	-0.679616	0.0850341	-7.99227	1.32e-15	3.18e-14	4	134127405	134128789	-	protein_coding
Ifitm10	ENSMUSG00000045777	590.534	0.781806	0.0978862	7.98689	1.38e-15	3.32e-14	7	142325836	142373753	-	protein_coding
Cplx1	ENSMUSG00000033615	32510.4	0.622765	0.0779869	7.98551	1.4e-15	3.35e-14	5	108518553	108550024	-	protein_coding
Serinc5	ENSMUSG00000021703	3269.17	-0.648561	0.0812671	-7.98061	1.46e-15	3.49e-14	13	92611137	92711944	+	protein_coding
Clrn1	ENSMUSG00000043850	372.901	1.02845	0.128896	7.97893	1.48e-15	3.53e-14	3	58844027	58885340	-	protein_coding
Tyro3	ENSMUSG00000027298	1423.45	0.714423	0.0895902	7.97434	1.53e-15	3.66e-14	2	119797732	119818104	+	protein_coding
Edil3	ENSMUSG00000034488	7974.42	0.532791	0.0668345	7.97179	1.56e-15	3.73e-14	13	88821471	89323223	+	protein_coding
Sh2d4b	ENSMUSG00000037833	60.7268	-1.76639	0.221689	-7.96785	1.61e-15	3.84e-14	14	40813788	40893266	-	protein_coding
Kif21b	ENSMUSG00000041642	493.323	1.00693	0.126474	7.96157	1.7e-15	4.04e-14	1	136131388	136177998	+	protein_coding
Cbfb	ENSMUSG00000031885	6646.67	0.542673	0.0681688	7.96073	1.71e-15	4.06e-14	8	105170673	105217989	+	protein_coding
Slc7a2	ENSMUSG00000031596	2065.02	0.596163	0.0749082	7.95859	1.74e-15	4.13e-14	8	40862395	40922308	+	protein_coding
Pgm2l1	ENSMUSG00000030729	7513.85	-0.570011	0.0716267	-7.95808	1.75e-15	4.14e-14	7	100227393	100278868	+	protein_coding
Yes1	ENSMUSG00000014932	459.681	0.791393	0.0994624	7.9567	1.77e-15	4.18e-14	5	32611170	32687057	+	protein_coding
Cacna2d2	ENSMUSG00000010066	987.582	-0.904876	0.113878	-7.94599	1.93e-15	4.55e-14	9	107399611	107529343	+	protein_coding
Nrip1	ENSMUSG00000048490	838.492	-0.64152	0.080788	-7.94078	2.01e-15	4.74e-14	16	76287399	76373827	-	protein_coding
Rims2	ENSMUSG00000037386	455.969	-1.00595	0.126712	-7.93891	2.04e-15	4.81e-14	15	39198331	39681940	+	protein_coding
Serpine2	ENSMUSG00000026249	2297.39	0.595683	0.0750406	7.93815	2.05e-15	4.83e-14	1	79794196	79861180	-	protein_coding
Camkk2	ENSMUSG00000029471	644.133	-0.746212	0.094197	-7.92183	2.34e-15	5.5e-14	5	122731169	122779409	-	protein_coding
Cracr2a	ENSMUSG00000061414	82.1946	-1.5751	0.198872	-7.92018	2.37e-15	5.57e-14	6	127561337	127674248	+	protein_coding
Fez1	ENSMUSG00000032118	10708	-0.417108	0.0526715	-7.91906	2.39e-15	5.61e-14	9	36821863	36878924	+	protein_coding
Myo1d	ENSMUSG00000035441	2063.59	0.825183	0.104358	7.90722	2.63e-15	6.16e-14	11	80482125	80780025	-	protein_coding
Syngr3	ENSMUSG00000007021	5405.84	-0.501395	0.063418	-7.9062	2.65e-15	6.2e-14	17	24685091	24689955	-	protein_coding
Mapk1ip1l	ENSMUSG00000021840	769.741	-0.662014	0.0837957	-7.90033	2.78e-15	6.49e-14	14	47298313	47323204	+	protein_coding
Plcxd3	ENSMUSG00000049148	144.368	-1.68508	0.213388	-7.89679	2.86e-15	6.67e-14	15	4375490	4575553	+	protein_coding
5330417C22Rik	ENSMUSG00000040412	336.813	-1.15702	0.146605	-7.89213	2.97e-15	6.92e-14	3	108455693	108536536	-	protein_coding
Rbp2	ENSMUSG00000032454	120.486	1.62985	0.206584	7.88952	3.03e-15	7.05e-14	9	98486114	98509781	+	protein_coding
Bend4	ENSMUSG00000092060	379.15	-0.907843	0.115107	-7.88697	3.1e-15	7.19e-14	5	67392146	67428310	-	protein_coding
Cntn1	ENSMUSG00000055022	11874.2	0.674077	0.0855219	7.88192	3.22e-15	7.48e-14	15	92051164	92341967	+	protein_coding
Ago2	ENSMUSG00000036698	1761.56	-0.625431	0.0793807	-7.87888	3.3e-15	7.65e-14	15	73095843	73184840	-	protein_coding
B3gat1	ENSMUSG00000045994	152.369	1.29791	0.164744	7.87833	3.32e-15	7.68e-14	9	26733727	26763101	+	protein_coding
Stk26	ENSMUSG00000031112	100.42	-1.33346	0.169263	-7.87804	3.33e-15	7.68e-14	X	50841046	50893097	+	protein_coding
Efna1	ENSMUSG00000027954	692.881	-0.760905	0.0966188	-7.87533	3.4e-15	7.84e-14	3	89271732	89281142	-	protein_coding
Shisa4	ENSMUSG00000041889	1943.06	0.58751	0.0746203	7.87333	3.45e-15	7.96e-14	1	135371056	135375237	-	protein_coding
Mesdc1	ENSMUSG00000070462	1117.83	-0.790219	0.100484	-7.86414	3.72e-15	8.55e-14	7	83879872	83884305	-	protein_coding
Mef2c	ENSMUSG00000005583	972.232	0.643028	0.0818155	7.85949	3.86e-15	8.87e-14	13	83504033	83667080	+	protein_coding
Gpr139	ENSMUSG00000066197	313.192	-1.02396	0.130305	-7.85822	3.9e-15	8.95e-14	7	119140746	119184603	-	protein_coding
Sri	ENSMUSG00000003161	3139.06	-0.538484	0.0685415	-7.85633	3.96e-15	9.07e-14	5	8046077	8069379	+	protein_coding
Comp	ENSMUSG00000031849	105.599	-1.51572	0.192979	-7.85433	4.02e-15	9.2e-14	8	70373557	70382066	+	protein_coding
Chchd10	ENSMUSG00000049422	2380.85	0.904764	0.115243	7.85092	4.13e-15	9.45e-14	10	75935572	75937725	+	protein_coding
Camk2b	ENSMUSG00000057897	2218.67	0.560442	0.0714071	7.84854	4.21e-15	9.61e-14	11	5969643	6066362	-	protein_coding
Prss12	ENSMUSG00000027978	874.605	0.92953	0.118593	7.83798	4.58e-15	1.04e-13	3	123446912	123506597	+	protein_coding
Scn9a	ENSMUSG00000075316	7139.08	-0.738597	0.0942477	-7.83676	4.62e-15	1.05e-13	2	66480079	66634962	-	protein_coding
Cgref1	ENSMUSG00000029161	614.352	-0.973892	0.124291	-7.83557	4.67e-15	1.06e-13	5	30933142	30945591	-	protein_coding
Ttyh3	ENSMUSG00000036565	1761.3	-0.544774	0.0696161	-7.82539	5.06e-15	1.15e-13	5	140620577	140649031	-	protein_coding
Dock7	ENSMUSG00000028556	1421.75	-0.828343	0.105856	-7.82518	5.07e-15	1.15e-13	4	98936670	99120915	-	protein_coding
Ldlr	ENSMUSG00000032193	5398.66	-0.631657	0.0807336	-7.82397	5.12e-15	1.16e-13	9	21723482	21749919	+	protein_coding
Tuba1a	ENSMUSG00000072235	23792.7	-0.405158	0.0518228	-7.81814	5.36e-15	1.21e-13	15	98949840	98953551	-	protein_coding
Cbln2	ENSMUSG00000024647	939.427	0.750627	0.0960177	7.81759	5.38e-15	1.22e-13	18	86711109	86718283	+	protein_coding
Esrrg	ENSMUSG00000026610	967.804	0.829948	0.106208	7.81435	5.52e-15	1.25e-13	1	187608790	188214885	+	protein_coding
Gpd2	ENSMUSG00000026827	1071.21	-0.659032	0.0843539	-7.8127	5.6e-15	1.26e-13	2	57237634	57370719	+	protein_coding
Rhoc	ENSMUSG00000002233	1394.05	0.538863	0.0690735	7.8013	6.13e-15	1.38e-13	3	104788374	104794459	+	protein_coding
Fam149a	ENSMUSG00000070044	875.335	-0.590772	0.0757293	-7.8011	6.14e-15	1.38e-13	8	45336716	45382291	-	protein_coding
Nxpe5	ENSMUSG00000047592	19.0586	-2.56612	0.328967	-7.80053	6.16e-15	1.39e-13	5	138225897	138253363	+	protein_coding
Inf2	ENSMUSG00000037679	2515.3	0.579236	0.0742778	7.79823	6.28e-15	1.41e-13	12	112588783	112615556	+	protein_coding
Cpne6	ENSMUSG00000022212	12542.1	0.66209	0.0849164	7.79696	6.34e-15	1.42e-13	14	55510444	55517431	+	protein_coding
Tspan14	ENSMUSG00000037824	1350.62	-0.828512	0.1063	-7.7941	6.49e-15	1.45e-13	14	40906444	40966807	-	protein_coding
Nfia	ENSMUSG00000028565	1885.98	0.632276	0.0811305	7.79332	6.53e-15	1.46e-13	4	97772733	98118874	+	protein_coding
Pear1	ENSMUSG00000028073	283.557	-1.05266	0.135094	-7.79207	6.59e-15	1.47e-13	3	87747889	87824306	-	protein_coding
F2r	ENSMUSG00000048376	812.22	0.807888	0.103724	7.78881	6.76e-15	1.51e-13	13	95601803	95618459	-	protein_coding
Gabrg1	ENSMUSG00000001260	504.176	0.794744	0.102045	7.78819	6.8e-15	1.51e-13	5	70751046	70842617	-	protein_coding
Shank1	ENSMUSG00000038738	730.938	0.71961	0.0924082	7.78729	6.85e-15	1.52e-13	7	44310252	44360572	+	protein_coding
Unc13a	ENSMUSG00000034799	3281.34	-0.659962	0.0848048	-7.78214	7.13e-15	1.58e-13	8	71624416	71671757	-	protein_coding
Osbpl1a	ENSMUSG00000044252	3192.33	0.476922	0.0612966	7.78056	7.22e-15	1.6e-13	18	12755313	12941841	-	protein_coding
Trpm6	ENSMUSG00000024727	50.8694	-1.92146	0.24699	-7.77949	7.28e-15	1.61e-13	19	18749982	18892510	+	protein_coding
Epn2	ENSMUSG00000001036	1770.61	-0.517809	0.0666608	-7.76782	7.98e-15	1.77e-13	11	61517248	61579687	-	protein_coding
Myo1e	ENSMUSG00000032220	3857.11	-0.631172	0.0812759	-7.7658	8.11e-15	1.79e-13	9	70207349	70399766	+	protein_coding
Zfp651	ENSMUSG00000013419	1842.3	0.542422	0.069881	7.76208	8.35e-15	1.85e-13	9	121759329	121771742	+	protein_coding
Atg9a	ENSMUSG00000033124	1081.16	-0.874297	0.112695	-7.75805	8.62e-15	1.9e-13	1	75180859	75192196	-	protein_coding
Ifit1	ENSMUSG00000034459	375.038	-1.31543	0.169768	-7.7484	9.31e-15	2.05e-13	19	34640870	34650009	+	protein_coding
Arpp21	ENSMUSG00000032503	621.932	0.75857	0.0980061	7.74003	9.94e-15	2.19e-13	9	112065090	112235938	-	protein_coding
Pls1	ENSMUSG00000049493	625.193	0.759247	0.09815	7.73558	1.03e-14	2.26e-13	9	95752641	95845311	-	protein_coding
Ptprk	ENSMUSG00000019889	333.187	-0.909867	0.117919	-7.71606	1.2e-14	2.63e-13	10	28074819	28597397	+	protein_coding
Mmp25	ENSMUSG00000023903	706.071	-1.76412	0.228684	-7.71423	1.22e-14	2.67e-13	17	23629457	23645269	-	protein_coding
Eid1	ENSMUSG00000091337	2166.18	0.717232	0.093037	7.7091	1.27e-14	2.77e-13	2	125673094	125674785	+	protein_coding
Arhgef11	ENSMUSG00000041977	3241.3	-0.959106	0.124451	-7.7067	1.29e-14	2.82e-13	3	87617558	87738034	+	protein_coding
Limd2	ENSMUSG00000040699	730.413	-0.626447	0.0812966	-7.70569	1.3e-14	2.84e-13	11	106156255	106160860	-	protein_coding
Vps13a	ENSMUSG00000046230	787.041	-0.881832	0.114546	-7.69847	1.38e-14	3e-13	19	16616762	16780822	-	protein_coding
Cebpa	ENSMUSG00000034957	122.6	-1.19364	0.155101	-7.69589	1.41e-14	3.06e-13	7	35119292	35121928	+	protein_coding
Rap1gap	ENSMUSG00000041351	3894.98	0.518448	0.0673944	7.69274	1.44e-14	3.13e-13	4	137664725	137729861	+	protein_coding
Tesc	ENSMUSG00000029359	1402.91	0.846292	0.110042	7.69061	1.46e-14	3.18e-13	5	118027742	118061878	+	protein_coding
Txlna	ENSMUSG00000053841	1442.46	-0.526342	0.0685012	-7.68368	1.55e-14	3.36e-13	4	129626077	129641065	-	protein_coding
Gm7534	ENSMUSG00000073747	24.2439	-2.39557	0.312055	-7.67676	1.63e-14	3.54e-13	4	134190803	134203004	-	protein_coding
Gatm	ENSMUSG00000027199	7538.75	0.766748	0.0999541	7.671	1.71e-14	3.69e-13	2	122594466	122611303	-	protein_coding
Uaca	ENSMUSG00000034485	1797.93	-0.938082	0.12229	-7.67099	1.71e-14	3.69e-13	9	60794541	60880370	+	protein_coding
Hoxb8	ENSMUSG00000056648	485.964	1.16339	0.151754	7.66627	1.77e-14	3.83e-13	11	96281904	96285315	+	protein_coding
Spsb4	ENSMUSG00000046997	359.609	0.996036	0.129971	7.66355	1.81e-14	3.9e-13	9	96943481	97018843	-	protein_coding
Nrsn2	ENSMUSG00000059361	226.866	0.955537	0.124711	7.66201	1.83e-14	3.95e-13	2	152368754	152376638	-	protein_coding
Stx1a	ENSMUSG00000007207	970.108	-0.789934	0.103111	-7.66101	1.84e-14	3.97e-13	5	135023481	135051100	+	protein_coding
Zdhhc13	ENSMUSG00000030471	470.841	-0.729489	0.0953449	-7.65105	1.99e-14	4.29e-13	7	48789002	48827440	+	protein_coding
Cldn9	ENSMUSG00000066720	38.7611	-2.00012	0.261521	-7.64805	2.04e-14	4.38e-13	17	23682583	23684018	-	protein_coding
Atpaf1	ENSMUSG00000028710	716.722	0.67252	0.0880075	7.64161	2.15e-14	4.6e-13	4	115784811	115818828	+	protein_coding
Tubb2a	ENSMUSG00000058672	9674.67	-0.487886	0.0639197	-7.63279	2.3e-14	4.92e-13	13	34074300	34078008	-	protein_coding
Flt3	ENSMUSG00000042817	688.674	0.754316	0.0988986	7.62717	2.4e-14	5.14e-13	5	147330740	147400489	-	protein_coding
Epha5	ENSMUSG00000029245	288.426	-1.0066	0.132077	-7.62127	2.51e-14	5.37e-13	5	84054760	84417382	-	protein_coding
Grip2	ENSMUSG00000030098	209.531	-0.935938	0.122813	-7.62084	2.52e-14	5.38e-13	6	91761508	91827250	-	protein_coding
Cep170b	ENSMUSG00000072825	3905.83	-0.525473	0.0690298	-7.61226	2.69e-14	5.74e-13	12	112722173	112746591	+	protein_coding
Pou4f3	ENSMUSG00000024497	1031.42	0.750983	0.0987036	7.60847	2.77e-14	5.91e-13	18	42394538	42397249	+	protein_coding
Pacs1	ENSMUSG00000024855	1043.1	0.639664	0.084075	7.60826	2.78e-14	5.91e-13	19	5133687	5273119	-	protein_coding
Fbxo2	ENSMUSG00000041556	8150.43	0.728034	0.0957029	7.60723	2.8e-14	5.95e-13	4	148160620	148166424	+	protein_coding
Hoxb7	ENSMUSG00000038721	294.211	1.07714	0.14168	7.60261	2.9e-14	6.16e-13	11	96286622	96290162	+	protein_coding
Aatk	ENSMUSG00000025375	13341.1	0.629909	0.082893	7.59907	2.98e-14	6.32e-13	11	120007312	120047167	-	protein_coding
Lzts2	ENSMUSG00000035342	956.173	0.905622	0.119235	7.5953	3.07e-14	6.5e-13	19	45015175	45027104	+	protein_coding
Adra2c	ENSMUSG00000045318	660.133	0.986895	0.129944	7.59479	3.08e-14	6.52e-13	5	35278318	35281763	+	protein_coding
Ptafr	ENSMUSG00000056529	38.9153	-1.95561	0.257551	-7.59312	3.12e-14	6.6e-13	4	132564066	132582683	+	protein_coding
AW551984	ENSMUSG00000038112	71.1978	-1.77408	0.233869	-7.58577	3.31e-14	6.97e-13	9	39587395	39604403	-	protein_coding
Actr1b	ENSMUSG00000037351	8250.71	-0.479634	0.0632296	-7.5856	3.31e-14	6.98e-13	1	36698113	36714422	-	protein_coding
Ebf1	ENSMUSG00000057098	3061.87	-0.506558	0.0668101	-7.58206	3.4e-14	7.16e-13	11	44617316	45008091	+	protein_coding
Smad9	ENSMUSG00000027796	1610.79	0.582264	0.0769506	7.56672	3.83e-14	8.05e-13	3	54755581	54801257	+	protein_coding
2700081O15Rik	ENSMUSG00000053080	1161.34	-0.701792	0.0928371	-7.55938	4.05e-14	8.51e-13	19	7417624	7425904	+	protein_coding
Gm16364	ENSMUSG00000087014	212.937	-2.31572	0.306425	-7.55721	4.12e-14	8.64e-13	10	39556070	39558062	-	antisense
Slc5a11	ENSMUSG00000030769	34.1004	-2.08208	0.27589	-7.54681	4.46e-14	9.35e-13	7	123214779	123273253	+	protein_coding
Zmiz2	ENSMUSG00000041164	3192.04	-0.500419	0.0663315	-7.54421	4.55e-14	9.52e-13	11	6389073	6406158	+	protein_coding
Sema7a	ENSMUSG00000038264	3463	0.588277	0.0780289	7.53921	4.73e-14	9.89e-13	9	57940111	57962865	+	protein_coding
Nyap1	ENSMUSG00000045348	3213.64	-0.486072	0.0645298	-7.53252	4.98e-14	1.04e-12	5	137729898	137741607	-	protein_coding
Grm8	ENSMUSG00000024211	502.512	0.818918	0.108736	7.53128	5.02e-14	1.05e-12	6	27275118	28135178	-	protein_coding
H2-D1	ENSMUSG00000073411	4703.14	-0.600423	0.0797425	-7.52953	5.09e-14	1.06e-12	17	35262729	35267499	+	protein_coding
Sox10	ENSMUSG00000033006	3361.12	0.66595	0.0884637	7.52794	5.15e-14	1.07e-12	15	79154912	79164490	-	protein_coding
Pou3f1	ENSMUSG00000090125	248.716	1.13099	0.150277	7.52602	5.23e-14	1.09e-12	4	124656806	124660655	+	protein_coding
Aacs	ENSMUSG00000029482	3791.15	-0.566346	0.0752608	-7.52511	5.27e-14	1.09e-12	5	125475813	125517410	+	protein_coding
Pygb	ENSMUSG00000033059	27039.1	0.560836	0.07458	7.51992	5.48e-14	1.14e-12	2	150786734	150831758	+	protein_coding
Gypc	ENSMUSG00000090523	460.443	1.05664	0.140683	7.51082	5.88e-14	1.22e-12	18	32528321	32560034	-	protein_coding
Elk3	ENSMUSG00000008398	144.1	-1.20327	0.160219	-7.51016	5.91e-14	1.22e-12	10	93247413	93311135	-	protein_coding
Cfap61	ENSMUSG00000037143	103.976	-1.30969	0.174394	-7.50992	5.92e-14	1.22e-12	2	145934783	146215039	+	protein_coding
Vps4b	ENSMUSG00000009907	3125.71	-0.493802	0.0658593	-7.49784	6.49e-14	1.34e-12	1	106764070	106796728	-	protein_coding
B230312C02Rik	ENSMUSG00000084843	154.061	1.08559	0.144883	7.49287	6.74e-14	1.39e-12	2	180370490	180385885	-	lincRNA
Rhov	ENSMUSG00000034226	706.844	-0.78776	0.105155	-7.49144	6.81e-14	1.4e-12	2	119269200	119271272	-	protein_coding
Tpd52	ENSMUSG00000027506	5073.57	-0.442644	0.0591159	-7.48774	7.01e-14	1.44e-12	3	8925592	9004723	-	protein_coding
Pgr	ENSMUSG00000031870	239.424	0.963408	0.12883	7.47816	7.54e-14	1.55e-12	9	8899832	8968611	+	protein_coding
Snn	ENSMUSG00000037972	3551.47	0.60214	0.0805416	7.47614	7.65e-14	1.57e-12	16	11066297	11074983	+	protein_coding
Kcng3	ENSMUSG00000045053	33.6988	-2.09075	0.279955	-7.46819	8.13e-14	1.67e-12	17	83585956	83631895	-	protein_coding
Lyst	ENSMUSG00000019726	797.591	-1.04921	0.140603	-7.46219	8.51e-14	1.74e-12	13	13590408	13777440	+	protein_coding
Coro1c	ENSMUSG00000004530	1699.7	-0.507308	0.0680066	-7.45969	8.67e-14	1.77e-12	5	113842435	113908758	-	protein_coding
Psme1	ENSMUSG00000022216	443.344	-0.737114	0.0988254	-7.45875	8.73e-14	1.78e-12	14	55578122	55581529	+	protein_coding
Ndufa6	ENSMUSG00000022450	1773.09	0.555098	0.0744804	7.45294	9.13e-14	1.86e-12	15	82350138	82354291	-	protein_coding
Grk5	ENSMUSG00000003228	236.963	-0.887614	0.119107	-7.45227	9.18e-14	1.87e-12	19	60889748	61092553	+	protein_coding
Nectin4	ENSMUSG00000006411	1124.71	0.79164	0.106258	7.45018	9.32e-14	1.9e-12	1	171370098	171388598	+	protein_coding
Atp2b2	ENSMUSG00000030302	6538.78	0.587713	0.0789326	7.44577	9.64e-14	1.96e-12	6	113743830	114042613	-	protein_coding
Ache	ENSMUSG00000023328	4391.32	0.711615	0.0956396	7.44059	1e-13	2.04e-12	5	137287518	137294466	+	protein_coding
Glipr2	ENSMUSG00000028480	350.851	-0.873333	0.11752	-7.43135	1.07e-13	2.18e-12	4	43957400	43979118	+	protein_coding
BC048546	ENSMUSG00000047228	1710.56	0.573468	0.0772077	7.4276	1.11e-13	2.24e-12	6	128539820	128581608	-	protein_coding
Atrnl1	ENSMUSG00000054843	5626.49	-0.586113	0.0789388	-7.4249	1.13e-13	2.29e-12	19	57611033	58133338	+	protein_coding
Antxr2	ENSMUSG00000029338	1061.9	-0.773966	0.104254	-7.42386	1.14e-13	2.3e-12	5	97882782	98031043	-	protein_coding
Eml5	ENSMUSG00000051166	368.695	-0.813074	0.10956	-7.42126	1.16e-13	2.34e-12	12	98786603	98901484	-	protein_coding
Mrgprc1-ps	ENSMUSG00000100665	12.4645	-2.58068	0.348023	-7.41524	1.21e-13	2.45e-12	7	47611388	47612340	-	unprocessed_pseudogene
Adgrb1	ENSMUSG00000034730	1512.32	0.626076	0.0845336	7.40624	1.3e-13	2.62e-12	15	74516194	74589465	+	protein_coding
Ap3m1	ENSMUSG00000021824	1241.21	-0.542934	0.0733178	-7.40522	1.31e-13	2.64e-12	14	21031441	21052508	-	protein_coding
Pak4	ENSMUSG00000030602	382.277	-0.785721	0.106134	-7.40307	1.33e-13	2.68e-12	7	28558818	28598185	-	protein_coding
Rab3d	ENSMUSG00000019066	3706.88	-0.494173	0.0667853	-7.39943	1.37e-13	2.75e-12	9	21907490	21918192	-	protein_coding
1700011L22Rik	ENSMUSG00000031682	18.7475	-2.4457	0.330714	-7.39521	1.41e-13	2.83e-12	8	79210430	79248570	-	protein_coding
Kank4	ENSMUSG00000035407	3227.96	0.625567	0.084625	7.39222	1.44e-13	2.89e-12	4	98754897	98817537	-	protein_coding
Pcp4l1	ENSMUSG00000038370	7384.33	0.593624	0.080321	7.39064	1.46e-13	2.93e-12	1	171173261	171196268	-	protein_coding
Mboat7	ENSMUSG00000035596	1505.81	-0.528418	0.0715457	-7.38575	1.52e-13	3.03e-12	7	3677788	3693523	-	protein_coding
Srebf2	ENSMUSG00000022463	5977.37	-0.434028	0.0587724	-7.3849	1.53e-13	3.05e-12	15	82147265	82205376	+	protein_coding
Ndrg2	ENSMUSG00000004558	5828.89	0.54208	0.0734502	7.38024	1.58e-13	3.15e-12	14	51905270	51913488	-	protein_coding
Resp18	ENSMUSG00000033061	1691.41	0.559222	0.0758148	7.37615	1.63e-13	3.25e-12	1	75272198	75278415	-	protein_coding
Ehd3	ENSMUSG00000024065	8599.13	0.623576	0.0846064	7.37031	1.7e-13	3.39e-12	17	73804840	73832093	+	protein_coding
Kcnip1	ENSMUSG00000053519	520.391	-0.696864	0.0946402	-7.36329	1.79e-13	3.57e-12	11	33629338	33993152	-	protein_coding
Acsl5	ENSMUSG00000024981	1640.83	-0.578342	0.0785878	-7.35917	1.85e-13	3.68e-12	19	55253368	55296627	+	protein_coding
Zfand5	ENSMUSG00000024750	3570.39	0.521865	0.0709289	7.35757	1.87e-13	3.72e-12	19	21272277	21282289	+	protein_coding
Opcml	ENSMUSG00000062257	2150.67	0.507343	0.0690299	7.34961	1.99e-13	3.94e-12	9	27790774	28925410	+	protein_coding
Sv2b	ENSMUSG00000053025	6806.21	0.638926	0.0870304	7.3414	2.11e-13	4.19e-12	7	75114893	75309262	-	protein_coding
Metrnl	ENSMUSG00000039208	678.493	1.0043	0.136815	7.34056	2.13e-13	4.21e-12	11	121701543	121716306	+	protein_coding
2310043M15Rik	ENSMUSG00000097768	30.7215	-2.12538	0.289612	-7.33873	2.16e-13	4.26e-12	16	93792149	93794888	-	lincRNA
Gm44250	ENSMUSG00000107881	44.6621	-1.87278	0.255256	-7.33687	2.19e-13	4.32e-12	6	5216257	5220486	-	TEC
Nptn	ENSMUSG00000032336	10955.1	0.500127	0.0681929	7.334	2.23e-13	4.4e-12	9	58582239	58657955	+	protein_coding
Fam174b	ENSMUSG00000078670	368.847	-0.742503	0.101283	-7.33098	2.28e-13	4.5e-12	7	73740301	73776919	+	protein_coding
Phyhipl	ENSMUSG00000037747	2769.61	0.639912	0.0873135	7.32889	2.32e-13	4.57e-12	10	70557681	70655965	-	protein_coding
Pdlim5	ENSMUSG00000028273	962.398	-0.529751	0.0723432	-7.32274	2.43e-13	4.77e-12	3	142239589	142395696	-	protein_coding
Plxna4	ENSMUSG00000029765	2059.16	-0.671718	0.0918463	-7.3135	2.6e-13	5.11e-12	6	32144267	32588192	-	protein_coding
Kcnv1	ENSMUSG00000022342	401.215	-2.00838	0.274631	-7.313	2.61e-13	5.12e-12	15	45106283	45114934	-	protein_coding
Gm18349	ENSMUSG00000102128	12.7032	-2.54712	0.348381	-7.31131	2.65e-13	5.18e-12	7	47823341	47824245	-	unprocessed_pseudogene
Mef2d	ENSMUSG00000001419	1751.23	-0.4978	0.0680975	-7.31011	2.67e-13	5.22e-12	3	88142371	88172086	+	protein_coding
Wdr62	ENSMUSG00000037020	118.066	-1.28447	0.175818	-7.30567	2.76e-13	5.39e-12	7	30240137	30280419	-	protein_coding
Smpd3	ENSMUSG00000031906	973.907	-0.665038	0.0910384	-7.30503	2.77e-13	5.41e-12	8	106252547	106337988	-	protein_coding
Asic1	ENSMUSG00000023017	2336.44	0.584379	0.080029	7.30209	2.83e-13	5.53e-12	15	99670717	99701127	+	protein_coding
Ptpn3	ENSMUSG00000038764	2652.86	0.532605	0.0729401	7.30195	2.84e-13	5.53e-12	4	57190840	57301837	-	protein_coding
Ptrh1	ENSMUSG00000053746	138.287	-1.18646	0.162492	-7.30162	2.84e-13	5.53e-12	2	32775785	32777597	+	protein_coding
Pcdh18	ENSMUSG00000037892	253.387	0.876347	0.120135	7.29471	2.99e-13	5.82e-12	3	49743295	49757325	-	protein_coding
Runx2	ENSMUSG00000039153	77.8544	-1.36377	0.187232	-7.28385	3.24e-13	6.3e-12	17	44495986	44814797	-	protein_coding
Lhfpl1	ENSMUSG00000041700	582.767	0.799902	0.109832	7.28298	3.27e-13	6.33e-12	X	145290358	145349089	-	protein_coding
Mtcl1	ENSMUSG00000052105	3094.27	-0.574169	0.0788911	-7.27799	3.39e-13	6.57e-12	17	66336981	66449750	-	protein_coding
Arpc1b	ENSMUSG00000029622	4584.31	-0.635183	0.0874324	-7.26485	3.73e-13	7.23e-12	5	145114214	145130705	+	protein_coding
Ncor2	ENSMUSG00000029478	2562.78	-0.620878	0.0854684	-7.26442	3.75e-13	7.24e-12	5	125017152	125179219	-	protein_coding
Calca	ENSMUSG00000030669	18411.9	-1.88508	0.259549	-7.26288	3.79e-13	7.32e-12	7	114631477	114636357	-	protein_coding
Deptor	ENSMUSG00000022419	3354.6	-0.524962	0.0724905	-7.24181	4.43e-13	8.54e-12	15	55112316	55259271	+	protein_coding
Atp6v1g2	ENSMUSG00000024403	3665.7	0.522992	0.0722332	7.24032	4.48e-13	8.63e-12	17	35233659	35238767	+	protein_coding
Fam179a	ENSMUSG00000045761	96.0427	-1.40235	0.193802	-7.23603	4.62e-13	8.9e-12	17	71673260	71729669	+	protein_coding
Fkbp1b	ENSMUSG00000020635	5677.28	0.558961	0.0772632	7.2345	4.67e-13	8.99e-12	12	4833174	4841595	-	protein_coding
Phactr3	ENSMUSG00000027525	790.459	-0.615283	0.0850643	-7.23315	4.72e-13	9.07e-12	2	178118974	178338492	+	protein_coding
Prkaa2	ENSMUSG00000028518	1350.01	-0.60551	0.083742	-7.23066	4.81e-13	9.22e-12	4	105029873	105109890	-	protein_coding
Akain1	ENSMUSG00000091636	207.473	1.07889	0.149253	7.22858	4.88e-13	9.36e-12	17	69439325	69489233	+	protein_coding
Arhgef3	ENSMUSG00000021895	839.611	0.667852	0.0924084	7.22718	4.93e-13	9.44e-12	14	27238038	27403904	+	protein_coding
Sfrp5	ENSMUSG00000018822	3889.13	0.512187	0.0709608	7.21789	5.28e-13	1.01e-11	19	42197970	42202252	-	protein_coding
Syt12	ENSMUSG00000049303	306.164	0.873274	0.121047	7.21437	5.42e-13	1.03e-11	19	4445907	4477447	-	protein_coding
Pald1	ENSMUSG00000020092	488.884	0.715816	0.0992205	7.21439	5.42e-13	1.03e-11	10	61319656	61383523	-	protein_coding
9530077C05Rik	ENSMUSG00000036411	308.899	-0.75923	0.105221	-7.21558	5.37e-13	1.03e-11	9	22411512	22444681	+	protein_coding
Slc9a3r2	ENSMUSG00000002504	2486.15	-0.543621	0.0753631	-7.21335	5.46e-13	1.04e-11	17	24639281	24650305	-	protein_coding
Dexi	ENSMUSG00000038055	1873.17	0.807489	0.112007	7.20926	5.63e-13	1.07e-11	16	10502530	10543054	-	protein_coding
D930015E06Rik	ENSMUSG00000033767	1402.62	-0.566865	0.0786461	-7.2078	5.69e-13	1.08e-11	3	83897654	84040175	-	protein_coding
Cnp	ENSMUSG00000006782	8406.49	0.894522	0.124122	7.2068	5.73e-13	1.09e-11	11	100574903	100591729	+	protein_coding
Grb14	ENSMUSG00000026888	1171.78	0.554973	0.077049	7.20285	5.9e-13	1.12e-11	2	64912475	65024987	-	protein_coding
Cdk18	ENSMUSG00000026437	159.651	-0.9774	0.135694	-7.20296	5.89e-13	1.12e-11	1	132112236	132139684	-	protein_coding
Trim16	ENSMUSG00000047821	644.941	0.811531	0.112738	7.19835	6.09e-13	1.15e-11	11	62820230	62850808	+	protein_coding
Mapkapk2	ENSMUSG00000016528	978.889	0.529015	0.0735244	7.1951	6.24e-13	1.18e-11	1	131053699	131097826	-	protein_coding
Vwa5a	ENSMUSG00000023186	7139.53	-0.631462	0.0878118	-7.19109	6.43e-13	1.21e-11	9	38718267	38743337	+	protein_coding
Jhy	ENSMUSG00000032023	407.133	-0.805736	0.112046	-7.19115	6.42e-13	1.21e-11	9	40894848	40964118	-	protein_coding
Pxn	ENSMUSG00000029528	1343.73	0.579936	0.0806599	7.1899	6.48e-13	1.22e-11	5	115506675	115555987	+	protein_coding
Asic3	ENSMUSG00000038276	3461.92	0.577122	0.0802607	7.1906	6.45e-13	1.22e-11	5	24413391	24417835	+	protein_coding
Htr1b	ENSMUSG00000049511	469.59	-0.923094	0.128507	-7.18323	6.81e-13	1.28e-11	9	81628290	81633828	-	protein_coding
Gramd2	ENSMUSG00000074259	140.743	-1.04457	0.145525	-7.17794	7.08e-13	1.33e-11	9	59680143	59718874	+	protein_coding
Skap2	ENSMUSG00000059182	542.445	-0.717943	0.100096	-7.17253	7.36e-13	1.38e-11	6	51857421	52012549	-	protein_coding
Nr1d2	ENSMUSG00000021775	1352.84	0.572441	0.0798262	7.17109	7.44e-13	1.4e-11	14	18204053	18239127	-	protein_coding
Chd3	ENSMUSG00000018474	4805.81	-0.572852	0.079921	-7.16773	7.63e-13	1.43e-11	11	69343272	69369406	-	protein_coding
Prrg1	ENSMUSG00000047996	323.155	0.806071	0.112492	7.16556	7.75e-13	1.45e-11	X	78449612	78583896	-	protein_coding
Pvalb	ENSMUSG00000005716	2388.51	0.933949	0.130432	7.16044	8.04e-13	1.5e-11	15	78191113	78206400	-	protein_coding
Prkg2	ENSMUSG00000029334	384.807	0.907013	0.126757	7.15551	8.34e-13	1.56e-11	5	98929772	99037351	-	protein_coding
Rffl	ENSMUSG00000020696	306.939	-1.00061	0.139916	-7.15153	8.58e-13	1.6e-11	11	82802448	82871210	-	protein_coding
Map2k1	ENSMUSG00000004936	3498.84	-0.455807	0.0637451	-7.15047	8.65e-13	1.61e-11	9	64185769	64253631	-	protein_coding
Ier5	ENSMUSG00000056708	168.167	0.963067	0.134754	7.14686	8.88e-13	1.65e-11	1	155096360	155099636	-	protein_coding
Synj2	ENSMUSG00000023805	693.871	-0.681518	0.0953511	-7.14746	8.84e-13	1.65e-11	17	5941279	6044290	+	protein_coding
Fam161a	ENSMUSG00000049811	105.957	-1.14362	0.160086	-7.14377	9.08e-13	1.69e-11	11	23007530	23030788	+	protein_coding
Slc6a8	ENSMUSG00000019558	1475.42	0.557369	0.0780368	7.14239	9.17e-13	1.7e-11	X	73673149	73682502	+	protein_coding
Aif1l	ENSMUSG00000001864	1125.74	0.898858	0.125913	7.13874	9.42e-13	1.75e-11	2	31950138	31973442	+	protein_coding
Tspan8	ENSMUSG00000034127	2711.58	0.800023	0.112078	7.13811	9.46e-13	1.75e-11	10	115817283	115849893	+	protein_coding
Oprk1	ENSMUSG00000025905	46.5141	-1.81735	0.254779	-7.13303	9.82e-13	1.82e-11	1	5588465	5606131	+	protein_coding
Ush1g	ENSMUSG00000045288	140.07	-1.11759	0.156754	-7.12956	1.01e-12	1.86e-11	11	115315191	115322041	-	protein_coding
Ece1	ENSMUSG00000057530	2061	-0.588682	0.0825753	-7.12903	1.01e-12	1.87e-11	4	137862236	137965229	+	protein_coding
Kif26b	ENSMUSG00000026494	907.044	-0.620447	0.0870881	-7.12436	1.05e-12	1.93e-11	1	178529124	178939200	+	protein_coding
Slc38a7	ENSMUSG00000036534	878.565	-0.602436	0.0845938	-7.12152	1.07e-12	1.97e-11	8	95835919	95853539	-	protein_coding
Gm16551	ENSMUSG00000066477	416.195	1.10105	0.154637	7.12023	1.08e-12	1.98e-11	9	74847982	74860134	+	processed_transcript
Cacnb3	ENSMUSG00000003352	7526.81	-0.493139	0.0692972	-7.11629	1.11e-12	2.04e-11	15	98632219	98644530	+	protein_coding
Gcnt2	ENSMUSG00000021360	6876.84	-0.49219	0.0691877	-7.11383	1.13e-12	2.07e-11	13	40859767	40960891	+	protein_coding
Nup93	ENSMUSG00000032939	2315.55	-0.445977	0.0627283	-7.10967	1.16e-12	2.13e-11	8	94214563	94317227	+	protein_coding
Gfra4	ENSMUSG00000027316	625.292	0.751467	0.10574	7.10673	1.19e-12	2.18e-11	2	131039631	131043088	-	protein_coding
Lrrc8c	ENSMUSG00000054720	1888.58	-0.462616	0.0651031	-7.10589	1.2e-12	2.19e-11	5	105519387	105613018	+	protein_coding
Rpp25	ENSMUSG00000062309	56.1651	-1.54902	0.21817	-7.10006	1.25e-12	2.28e-11	9	57504025	57505448	+	protein_coding
Ptprg	ENSMUSG00000021745	1402.77	-0.67789	0.0955485	-7.09473	1.3e-12	2.37e-11	14	11553531	12242041	+	protein_coding
March4	ENSMUSG00000039372	604.17	-0.629701	0.0887686	-7.09373	1.31e-12	2.38e-11	1	72427111	72536930	-	protein_coding
Lgi1	ENSMUSG00000067242	1267.88	-0.587505	0.0828459	-7.09154	1.33e-12	2.42e-11	19	38264535	38312214	+	protein_coding
BC021891	ENSMUSG00000031853	140.636	-1.07094	0.15102	-7.09134	1.33e-12	2.42e-11	8	125910449	125947440	+	protein_coding
Tmem28	ENSMUSG00000071719	917.701	0.631385	0.089055	7.08983	1.34e-12	2.44e-11	X	99821020	99848790	+	protein_coding
Wnt7a	ENSMUSG00000030093	227.55	1.15769	0.163304	7.08917	1.35e-12	2.45e-11	6	91363980	91411363	-	protein_coding
Lrrc75b	ENSMUSG00000046807	3601.89	-0.528985	0.0746525	-7.08596	1.38e-12	2.51e-11	10	75550124	75560330	-	protein_coding
Ap3d1	ENSMUSG00000020198	4738.62	-0.46795	0.0660528	-7.08448	1.4e-12	2.53e-11	10	80706977	80742211	-	protein_coding
Cd109	ENSMUSG00000046186	86.728	-1.47529	0.208557	-7.07379	1.51e-12	2.73e-11	9	78615545	78716253	+	protein_coding
Rgs8	ENSMUSG00000042671	1011.47	-1.96632	0.278077	-7.07113	1.54e-12	2.78e-11	1	153653024	153700323	+	protein_coding
Phyh	ENSMUSG00000026664	1596.24	0.501362	0.0709467	7.06674	1.59e-12	2.87e-11	2	4919018	4938730	+	protein_coding
Vsnl1	ENSMUSG00000054459	4680.36	0.712311	0.100808	7.06598	1.59e-12	2.88e-11	12	11325246	11436649	-	protein_coding
Skor2	ENSMUSG00000091519	456.708	0.938579	0.132896	7.0625	1.64e-12	2.95e-11	18	76856404	76900342	+	protein_coding
Hdac9	ENSMUSG00000004698	733.373	-0.630642	0.0893243	-7.06014	1.66e-12	3e-11	12	34047579	34917095	-	protein_coding
Zfp40	ENSMUSG00000002617	473.896	-0.871235	0.12346	-7.05683	1.7e-12	3.07e-11	17	23173868	23193252	-	protein_coding
Sgpp2	ENSMUSG00000032908	5440.33	0.44339	0.0628434	7.05547	1.72e-12	3.1e-11	1	78310344	78420289	+	protein_coding
Arid3a	ENSMUSG00000019564	156.214	-1.03757	0.147073	-7.05481	1.73e-12	3.11e-11	10	79927042	79955018	+	protein_coding
Lasp1	ENSMUSG00000038366	2889.77	-0.463591	0.065746	-7.05124	1.77e-12	3.19e-11	11	97798999	97838764	+	protein_coding
Pcdh19	ENSMUSG00000051323	189.154	0.916426	0.130002	7.0493	1.8e-12	3.23e-11	X	133582859	133688987	-	protein_coding
Pou6f2	ENSMUSG00000009734	103.15	1.38022	0.1959	7.04555	1.85e-12	3.31e-11	13	18121100	18382041	-	protein_coding
Vstm5	ENSMUSG00000031937	1495.01	-0.64831	0.0920197	-7.04534	1.85e-12	3.31e-11	9	15239044	15259416	+	protein_coding
Rufy2	ENSMUSG00000020070	2561.03	-0.515608	0.0731954	-7.04426	1.86e-12	3.33e-11	10	62980222	63017210	+	protein_coding
Hoxaas2	ENSMUSG00000056445	67.8251	-1.405	0.199454	-7.0442	1.87e-12	3.33e-11	6	52165673	52169564	+	processed_transcript
Mcfd2	ENSMUSG00000024150	1676.63	-0.628899	0.0892976	-7.04274	1.88e-12	3.37e-11	17	87254657	87265935	-	protein_coding
Slitrk1	ENSMUSG00000075478	781.948	0.684571	0.0973889	7.02925	2.08e-12	3.71e-11	14	108909990	108914239	-	protein_coding
Clu	ENSMUSG00000022037	10818.7	0.578741	0.0823685	7.02624	2.12e-12	3.77e-11	14	65968482	65981548	+	protein_coding
Unc13b	ENSMUSG00000028456	542.564	-0.919134	0.130805	-7.02677	2.11e-12	3.77e-11	4	43058952	43264871	+	protein_coding
Sowahd	ENSMUSG00000044400	13.3844	-2.40058	0.341635	-7.02673	2.11e-12	3.77e-11	X	37048844	37050418	+	protein_coding
Adamts15	ENSMUSG00000033453	472.526	-0.731497	0.104208	-7.01962	2.22e-12	3.95e-11	9	30899154	30922452	-	protein_coding
Synrg	ENSMUSG00000034940	1893.52	-0.599555	0.0855122	-7.01134	2.36e-12	4.19e-11	11	83964427	84044578	+	protein_coding
Pkig	ENSMUSG00000035268	675.335	-0.655909	0.0935845	-7.00874	2.4e-12	4.27e-11	2	163658385	163726158	+	protein_coding
Iqsec3	ENSMUSG00000040797	1089.58	-0.655276	0.0935302	-7.00603	2.45e-12	4.34e-11	6	121372932	121473678	-	protein_coding
Pde8a	ENSMUSG00000025584	214.591	-0.843112	0.120405	-7.00228	2.52e-12	4.46e-11	7	81213595	81334533	+	protein_coding
Lingo3	ENSMUSG00000051067	175.765	1.01894	0.145535	7.00134	2.54e-12	4.48e-11	10	80832806	80844039	-	protein_coding
Sh3bp5	ENSMUSG00000021892	1463.48	0.823008	0.117559	7.00079	2.55e-12	4.49e-11	14	31359879	31436078	-	protein_coding
Fam63a	ENSMUSG00000038712	2017.15	-0.461319	0.0658928	-7.00105	2.54e-12	4.49e-11	3	95281344	95296166	+	protein_coding
Galnt16	ENSMUSG00000021130	998.2	0.966667	0.138092	7.00014	2.56e-12	4.51e-11	12	80518989	80603896	+	protein_coding
Tusc3	ENSMUSG00000039530	1778.76	-0.561461	0.0802115	-6.99976	2.56e-12	4.52e-11	8	39005844	39165114	+	protein_coding
Clybl	ENSMUSG00000025545	575.94	0.674742	0.096432	6.99707	2.61e-12	4.6e-11	14	122181693	122402232	+	protein_coding
Ascl4	ENSMUSG00000085111	14.669	-2.34055	0.334749	-6.99195	2.71e-12	4.77e-11	10	85927680	85946206	+	protein_coding
Ankrd13b	ENSMUSG00000037907	2135.08	-0.455837	0.0652393	-6.98715	2.81e-12	4.93e-11	11	77470484	77489678	-	protein_coding
Cadm2	ENSMUSG00000064115	528.759	-0.752057	0.107686	-6.98378	2.87e-12	5.04e-11	16	66655420	67620908	-	protein_coding
Emid1	ENSMUSG00000034164	462.541	0.956741	0.137026	6.98217	2.91e-12	5.1e-11	11	5106264	5152257	-	protein_coding
Cntn3	ENSMUSG00000030075	243.513	-0.913471	0.13084	-6.98159	2.92e-12	5.11e-11	6	102162654	102573101	-	protein_coding
Npr3	ENSMUSG00000022206	94.738	1.38429	0.198313	6.9803	2.95e-12	5.15e-11	15	11839895	11905674	-	protein_coding
Glrb	ENSMUSG00000028020	4643.38	0.480641	0.0688668	6.97929	2.97e-12	5.19e-11	3	80843598	80913660	-	protein_coding
Fndc10	ENSMUSG00000074738	1047.23	0.714998	0.102491	6.97619	3.03e-12	5.29e-11	4	155694341	155696481	+	protein_coding
Trip10	ENSMUSG00000019487	852.779	0.565728	0.0810929	6.9763	3.03e-12	5.29e-11	17	57249450	57263697	+	protein_coding
AI413582	ENSMUSG00000062753	1077.63	-0.701084	0.100512	-6.97515	3.06e-12	5.33e-11	17	27563574	27565749	-	protein_coding
Leprotl1	ENSMUSG00000031513	3039.43	-0.434216	0.0622628	-6.97392	3.08e-12	5.37e-11	8	34135571	34147033	-	protein_coding
Scn1b	ENSMUSG00000019194	8468.55	0.642111	0.0920987	6.97199	3.12e-12	5.43e-11	7	31116523	31127003	-	protein_coding
Abi1	ENSMUSG00000058835	1838.37	-0.481726	0.0690922	-6.97223	3.12e-12	5.43e-11	2	22940072	23040241	-	protein_coding
Nrp2	ENSMUSG00000025969	1565.93	-0.562964	0.0807859	-6.96859	3.2e-12	5.56e-11	1	62703284	62818695	+	protein_coding
Gnai2	ENSMUSG00000032562	6072.59	-0.406182	0.0582926	-6.96798	3.22e-12	5.58e-11	9	107614124	107635367	-	protein_coding
Basp1	ENSMUSG00000045763	3582.42	-0.50749	0.0729421	-6.95744	3.47e-12	6e-11	15	25363284	25413764	-	protein_coding
Kcnq2	ENSMUSG00000016346	5522.77	0.502275	0.0721973	6.95698	3.48e-12	6.02e-11	2	181075578	181135300	-	protein_coding
Satb1	ENSMUSG00000023927	1454.55	0.479965	0.0691305	6.94289	3.84e-12	6.64e-11	17	51736186	51833290	-	protein_coding
Arhgap1	ENSMUSG00000027247	1387.91	-0.471117	0.0679105	-6.93733	4e-12	6.9e-11	2	91649859	91672326	+	protein_coding
Arvcf	ENSMUSG00000000325	1676.29	-0.481441	0.0694236	-6.93483	4.07e-12	7.02e-11	16	18348181	18407076	+	protein_coding
Mknk1	ENSMUSG00000028708	714.313	0.571757	0.0824523	6.9344	4.08e-12	7.04e-11	4	115839197	115879250	+	protein_coding
Slmo1	ENSMUSG00000024530	379.702	0.917164	0.132467	6.92372	4.4e-12	7.58e-11	18	67464848	67480581	+	protein_coding
Stard10	ENSMUSG00000030688	2844.24	0.567277	0.0819568	6.92166	4.46e-12	7.68e-11	7	101317085	101346626	+	protein_coding
Npnt	ENSMUSG00000040998	60.7314	1.47691	0.213767	6.90894	4.88e-12	8.4e-11	3	132881744	132950291	-	protein_coding
Pid1	ENSMUSG00000045658	544.041	0.761905	0.110283	6.90862	4.89e-12	8.41e-11	1	84036295	84364180	-	protein_coding
Ksr2	ENSMUSG00000061578	723.349	-0.691225	0.100115	-6.90432	5.04e-12	8.66e-11	5	117413999	117775003	+	protein_coding
Il7	ENSMUSG00000040329	77.2398	-1.3409	0.194324	-6.90033	5.19e-12	8.9e-11	3	7569993	7613760	-	protein_coding
Arhgef40	ENSMUSG00000004562	1800.86	0.555428	0.0805229	6.89777	5.28e-12	9.05e-11	14	51984718	52006251	+	protein_coding
Hebp2	ENSMUSG00000019853	1576.21	0.661898	0.0960339	6.89234	5.49e-12	9.39e-11	10	18539497	18546076	-	protein_coding
Hivep3	ENSMUSG00000028634	652.296	-0.699632	0.10153	-6.89088	5.54e-12	9.47e-11	4	119733783	120138045	+	protein_coding
Lrrc3	ENSMUSG00000051652	535.828	-1.02853	0.149255	-6.89108	5.54e-12	9.47e-11	10	77897574	77902536	-	protein_coding
Nectin2	ENSMUSG00000062300	1074.16	-0.564429	0.0819117	-6.8907	5.55e-12	9.48e-11	7	19716643	19750483	-	protein_coding
Eno2	ENSMUSG00000004267	22621.8	0.491335	0.0713165	6.88949	5.6e-12	9.55e-11	6	124760052	124769673	-	protein_coding
Celf3	ENSMUSG00000028137	477.811	-0.933647	0.135556	-6.88752	5.68e-12	9.67e-11	3	94478294	94492198	+	protein_coding
Fgg	ENSMUSG00000033860	18.8031	-2.3765	0.345069	-6.88704	5.7e-12	9.69e-11	3	83007723	83015049	+	protein_coding
B930095G15Rik	ENSMUSG00000085133	289.582	-0.832791	0.120991	-6.88307	5.86e-12	9.95e-11	14	121248705	121253971	+	sense_intronic
C430002N11Rik	ENSMUSG00000101581	27.5149	-2.02521	0.294228	-6.88312	5.86e-12	9.95e-11	9	96765561	96782477	+	processed_transcript
Gm26894	ENSMUSG00000097453	83.808	1.29531	0.188278	6.87975	6e-12	1.02e-10	5	28466373	28480973	+	lincRNA
Ndst1	ENSMUSG00000054008	1189.77	-0.969363	0.140911	-6.87925	6.02e-12	1.02e-10	18	60685977	60713389	-	protein_coding
Zcchc16	ENSMUSG00000071679	32.9458	-1.94016	0.282031	-6.87924	6.02e-12	1.02e-10	X	144688906	145122411	+	protein_coding
Sstr2	ENSMUSG00000047904	110.748	-1.30627	0.189927	-6.87775	6.08e-12	1.03e-10	11	113619341	113626028	+	protein_coding
Mapk14	ENSMUSG00000053436	1202.19	-0.571312	0.0831209	-6.87326	6.28e-12	1.06e-10	17	28691341	28748404	+	protein_coding
Slit1	ENSMUSG00000025020	2181.45	-0.715547	0.104103	-6.87347	6.27e-12	1.06e-10	19	41600256	41743665	-	protein_coding
Gm45529	ENSMUSG00000109868	374.54	0.759933	0.110592	6.87149	6.35e-12	1.07e-10	8	108526936	108537221	-	lincRNA
Stmn2	ENSMUSG00000027500	35544.1	-0.332233	0.0483551	-6.8707	6.39e-12	1.08e-10	3	8509359	8561606	+	protein_coding
AU040320	ENSMUSG00000028830	1804.85	-0.45162	0.0657329	-6.87054	6.4e-12	1.08e-10	4	126753543	126870070	+	protein_coding
Fbxo44	ENSMUSG00000029001	1744.89	0.4959	0.0722642	6.86231	6.78e-12	1.14e-10	4	148152799	148160482	-	protein_coding
Frmpd4	ENSMUSG00000049176	1174.23	0.796422	0.116107	6.85939	6.92e-12	1.16e-10	X	167471308	168577231	-	protein_coding
Asb13	ENSMUSG00000033781	1631.65	0.566606	0.0826315	6.85703	7.03e-12	1.18e-10	13	3634031	3651774	+	protein_coding
Asap1	ENSMUSG00000022377	7180.87	-0.472593	0.068917	-6.85743	7.01e-12	1.18e-10	15	64086856	64382919	-	protein_coding
Fam178b	ENSMUSG00000046337	1080.18	0.987118	0.143989	6.8555	7.11e-12	1.19e-10	1	36562691	36683183	-	protein_coding
Mrgpre	ENSMUSG00000048965	777.985	-0.65567	0.0956424	-6.85543	7.11e-12	1.19e-10	7	143778362	143784500	-	protein_coding
Ror2	ENSMUSG00000021464	311.897	-0.821757	0.119863	-6.8558	7.09e-12	1.19e-10	13	53109311	53286124	-	protein_coding
Vwa7	ENSMUSG00000007030	2447.24	0.525481	0.0766791	6.85299	7.23e-12	1.21e-10	17	35016578	35026741	+	protein_coding
Pdhb	ENSMUSG00000021748	3068.45	0.572488	0.0835606	6.85117	7.32e-12	1.22e-10	14	8165990	8172992	-	protein_coding
Kcnj4	ENSMUSG00000044216	363.614	0.886004	0.129336	6.85041	7.36e-12	1.23e-10	15	79483717	79505241	-	protein_coding
Fryl	ENSMUSG00000070733	3096.19	-0.6277	0.0916559	-6.84844	7.47e-12	1.24e-10	5	73019986	73256619	-	protein_coding
Rasgrf2	ENSMUSG00000021708	1170.27	0.611868	0.0893505	6.84796	7.49e-12	1.25e-10	13	91880399	92131656	-	protein_coding
Sbno2	ENSMUSG00000035673	740.5	-0.953128	0.139621	-6.82652	8.7e-12	1.45e-10	10	80057415	80102698	-	protein_coding
T2	ENSMUSG00000058159	16.6524	-2.22957	0.326703	-6.82447	8.82e-12	1.47e-10	17	8372395	8422728	+	processed_transcript
Fbxl19	ENSMUSG00000030811	1233.4	-0.62536	0.0916477	-6.82352	8.88e-12	1.48e-10	7	127744542	127769483	+	protein_coding
Ttc1	ENSMUSG00000041278	2150.31	0.485171	0.0712065	6.81358	9.52e-12	1.58e-10	11	43729511	43748008	-	protein_coding
Galnt3	ENSMUSG00000026994	81.9624	-1.26057	0.185117	-6.80959	9.79e-12	1.62e-10	2	66082765	66124994	-	protein_coding
Glb1l2	ENSMUSG00000036395	360.62	0.781446	0.114772	6.80869	9.85e-12	1.63e-10	9	26763043	26806468	-	protein_coding
Smtn	ENSMUSG00000020439	1677.21	0.913237	0.134168	6.80665	9.99e-12	1.65e-10	11	3517522	3540612	-	protein_coding
Arhgap21	ENSMUSG00000036591	1790.04	-0.528294	0.0776861	-6.80038	1.04e-11	1.73e-10	2	20847918	20968881	-	protein_coding
Arl15	ENSMUSG00000042348	385.613	-0.720036	0.105971	-6.79469	1.09e-11	1.79e-10	13	113794504	114157461	+	protein_coding
Mei1	ENSMUSG00000068117	14.3403	-2.28784	0.336795	-6.79296	1.1e-11	1.81e-10	15	82069996	82126811	+	protein_coding
Crim1	ENSMUSG00000024074	724.852	0.733514	0.108072	6.78727	1.14e-11	1.88e-10	17	78200247	78376592	+	protein_coding
Fubp3	ENSMUSG00000026843	765.574	-0.704796	0.103852	-6.78652	1.15e-11	1.89e-10	2	31572650	31617526	+	protein_coding
Snx9	ENSMUSG00000002365	453.323	-0.795261	0.11718	-6.78666	1.15e-11	1.89e-10	17	5841327	5931033	+	protein_coding
Ryk	ENSMUSG00000032547	748.188	0.620037	0.0913696	6.78602	1.15e-11	1.9e-10	9	102834916	102908305	+	protein_coding
Clstn3	ENSMUSG00000008153	2704.68	0.571008	0.0841924	6.78219	1.18e-11	1.94e-10	6	124430758	124464794	-	protein_coding
Caskin1	ENSMUSG00000033597	4647.23	-0.46924	0.0694072	-6.76068	1.37e-11	2.25e-10	17	24488782	24508905	+	protein_coding
Inpp5j	ENSMUSG00000034570	1692.17	0.527315	0.0780448	6.75657	1.41e-11	2.32e-10	11	3494374	3504821	-	protein_coding
Ndrg1	ENSMUSG00000005125	15405.2	0.787709	0.116657	6.75234	1.45e-11	2.38e-10	15	66929320	66969640	-	protein_coding
1700037H04Rik	ENSMUSG00000027327	2596.54	-0.80934	0.119878	-6.75135	1.46e-11	2.4e-10	2	131146323	131160081	-	protein_coding
Actl6b	ENSMUSG00000029712	890.173	-0.681911	0.101032	-6.74944	1.48e-11	2.43e-10	5	137553516	137569582	+	protein_coding
Lhfpl2	ENSMUSG00000045312	1384.15	-0.609704	0.0903794	-6.74605	1.52e-11	2.48e-10	13	94057795	94195409	+	protein_coding
Ilvbl	ENSMUSG00000032763	958.922	0.555941	0.0824481	6.74292	1.55e-11	2.53e-10	10	78574499	78584498	+	protein_coding
6430571L13Rik	ENSMUSG00000037977	402.891	0.733221	0.108855	6.73576	1.63e-11	2.66e-10	9	107340601	107352422	+	protein_coding
2310002F09Rik	ENSMUSG00000097178	19.4894	-2.1597	0.320675	-6.73487	1.64e-11	2.67e-10	7	43695208	43797958	-	processed_transcript
Klf8	ENSMUSG00000041649	222	-0.952276	0.141401	-6.7346	1.64e-11	2.68e-10	X	153237465	153396132	+	protein_coding
Trim56	ENSMUSG00000043279	522.64	-0.792714	0.117728	-6.73344	1.66e-11	2.7e-10	5	137105643	137116209	-	protein_coding
Cntnap1	ENSMUSG00000017167	5723.88	0.568968	0.0845303	6.73094	1.69e-11	2.74e-10	11	101170522	101190724	+	protein_coding
Pctp	ENSMUSG00000020553	933.561	0.639165	0.0950778	6.72254	1.79e-11	2.89e-10	11	89982664	90002894	-	protein_coding
Gna13	ENSMUSG00000020611	1852.92	-0.417218	0.0620609	-6.72272	1.78e-11	2.89e-10	11	109362830	109401369	+	protein_coding
Kdelc2	ENSMUSG00000034487	357.777	-0.671718	0.0999161	-6.72282	1.78e-11	2.89e-10	9	53384024	53401867	+	protein_coding
Scx	ENSMUSG00000034161	251.681	1.09128	0.162426	6.71863	1.83e-11	2.97e-10	15	76457437	76459468	+	protein_coding
Unc80	ENSMUSG00000055567	4111.08	0.616006	0.0917146	6.71655	1.86e-11	3.01e-10	1	66468366	66699866	+	protein_coding
Fam184a	ENSMUSG00000019856	403.339	0.69902	0.104102	6.71474	1.88e-11	3.04e-10	10	53633144	53750909	-	protein_coding
Csrp1	ENSMUSG00000026421	4133.4	0.679982	0.101265	6.71488	1.88e-11	3.04e-10	1	135720060	135752232	+	protein_coding
Slc52a3	ENSMUSG00000027463	75.3708	-1.33663	0.199074	-6.71425	1.89e-11	3.05e-10	2	151996510	152009258	+	protein_coding
Cers4	ENSMUSG00000008206	2343.76	-0.452602	0.0674641	-6.70879	1.96e-11	3.16e-10	8	4493025	4531680	+	protein_coding
Igfbp2	ENSMUSG00000039323	141.391	-1.52861	0.227898	-6.70744	1.98e-11	3.19e-10	1	72824502	72852474	+	protein_coding
Cep170	ENSMUSG00000057335	1970.37	-0.570334	0.0850441	-6.70633	2e-11	3.21e-10	1	176733652	176814067	-	protein_coding
Enox1	ENSMUSG00000022012	980.159	-0.489782	0.0730607	-6.70377	2.03e-11	3.27e-10	14	77156762	77721760	+	protein_coding
Ntsr2	ENSMUSG00000020591	111.183	1.04827	0.156392	6.70282	2.04e-11	3.28e-10	12	16653469	16660236	+	protein_coding
Scml4	ENSMUSG00000044770	175.189	-0.97375	0.145269	-6.7031	2.04e-11	3.28e-10	10	42860369	42960780	+	protein_coding
Esrra	ENSMUSG00000024955	1688.82	0.726017	0.108343	6.70107	2.07e-11	3.32e-10	19	6910976	6921813	-	protein_coding
Pcdh7	ENSMUSG00000029108	2191	0.650348	0.0970547	6.70084	2.07e-11	3.32e-10	5	57717966	58133230	+	protein_coding
Kctd16	ENSMUSG00000051401	165.878	-1.10167	0.16442	-6.70033	2.08e-11	3.33e-10	18	40258360	40531168	+	protein_coding
Grin2d	ENSMUSG00000002771	46.0131	-1.62499	0.242521	-6.70041	2.08e-11	3.33e-10	7	45831882	45878378	-	protein_coding
AW549877	ENSMUSG00000041935	1877.68	-0.565791	0.0845237	-6.69387	2.17e-11	3.47e-10	15	3982035	3995752	-	protein_coding
Ckmt1	ENSMUSG00000000308	8483.89	0.628556	0.0939486	6.69042	2.23e-11	3.55e-10	2	121357713	121363737	+	protein_coding
Tmem154	ENSMUSG00000056498	61.6504	-1.42161	0.212545	-6.68849	2.25e-11	3.6e-10	3	84666191	84704575	+	protein_coding
Fam19a5	ENSMUSG00000054863	1072.77	0.510771	0.076377	6.68749	2.27e-11	3.62e-10	15	87625229	87759336	+	protein_coding
Nacad	ENSMUSG00000041073	6903.44	-0.515707	0.0771386	-6.68546	2.3e-11	3.66e-10	11	6597822	6606053	-	protein_coding
Oprl1	ENSMUSG00000027584	535.824	0.634872	0.0952637	6.66436	2.66e-11	4.23e-10	2	181715015	181720985	+	protein_coding
Wdr1	ENSMUSG00000005103	5665.12	-0.407278	0.0611506	-6.66024	2.73e-11	4.34e-10	5	38526812	38563221	-	protein_coding
2005-09-01	ENSMUSG00000072214	6610.75	-0.413256	0.0620854	-6.65625	2.81e-11	4.46e-10	16	18621810	18629938	-	protein_coding
Elovl6	ENSMUSG00000041220	2288.27	-0.552451	0.0830065	-6.65552	2.82e-11	4.48e-10	3	129532354	129638495	+	protein_coding
Qprt	ENSMUSG00000030674	112.17	1.14259	0.171711	6.65413	2.85e-11	4.52e-10	7	127107113	127122226	-	protein_coding
Fam91a1	ENSMUSG00000037119	2391.14	-0.440728	0.0662557	-6.65192	2.89e-11	4.58e-10	15	58415467	58457801	+	protein_coding
2010107G23Rik	ENSMUSG00000020083	457.378	-0.732815	0.110183	-6.65092	2.91e-11	4.61e-10	10	62107654	62143920	-	protein_coding
Pllp	ENSMUSG00000031775	369.147	1.137	0.171032	6.64787	2.97e-11	4.7e-10	8	94674893	94696278	-	protein_coding
Wbscr27	ENSMUSG00000040557	740.509	0.647965	0.0975255	6.64405	3.05e-11	4.82e-10	5	134932367	134942637	+	protein_coding
Gm10687	ENSMUSG00000097617	229.67	0.834728	0.125658	6.64286	3.08e-11	4.85e-10	9	44122185	44134485	-	antisense
H2afy	ENSMUSG00000015937	1019.37	-0.582945	0.0877543	-6.64292	3.08e-11	4.85e-10	13	56073618	56136361	-	protein_coding
Tnfaip8l3	ENSMUSG00000074345	62.3836	-1.5487	0.233133	-6.64299	3.07e-11	4.85e-10	9	54023404	54068388	-	protein_coding
Ppm1e	ENSMUSG00000046442	2446.93	0.524075	0.0789103	6.6414	3.11e-11	4.89e-10	11	87226905	87359023	-	protein_coding
Carmil3	ENSMUSG00000022211	2424.06	-0.488852	0.0736664	-6.63603	3.22e-11	5.07e-10	14	55491092	55508246	+	protein_coding
Peg10	ENSMUSG00000092035	566.608	0.770154	0.116172	6.62942	3.37e-11	5.29e-10	6	4747305	4760517	+	protein_coding
Syt2	ENSMUSG00000026452	10971	0.547959	0.0826557	6.62941	3.37e-11	5.29e-10	1	134646676	134762593	+	protein_coding
Auh	ENSMUSG00000021460	2031.05	0.509623	0.0768986	6.6272	3.42e-11	5.37e-10	13	52835118	52929681	-	protein_coding
Sdr39u1	ENSMUSG00000022223	1747.74	0.506098	0.07637	6.62693	3.43e-11	5.37e-10	14	55897285	55900232	-	protein_coding
Kntc1	ENSMUSG00000029414	92.0201	-1.18942	0.179726	-6.61797	3.64e-11	5.7e-10	5	123749715	123821593	+	protein_coding
Dock4	ENSMUSG00000035954	899.498	-0.562253	0.08498	-6.61629	3.68e-11	5.76e-10	12	40446052	40846486	+	protein_coding
Fgf1	ENSMUSG00000036585	19471.4	0.529861	0.0801887	6.60767	3.9e-11	6.1e-10	18	38838672	38929404	-	protein_coding
Cpb1	ENSMUSG00000011463	82.0568	-1.31622	0.199192	-6.60779	3.9e-11	6.1e-10	3	20248263	20275733	-	protein_coding
Qk	ENSMUSG00000062078	5282.96	0.718714	0.108803	6.60562	3.96e-11	6.18e-10	17	10206470	10319361	-	protein_coding
S100a11	ENSMUSG00000027907	307.1	-0.792783	0.12002	-6.60541	3.96e-11	6.18e-10	3	93520487	93526287	+	protein_coding
Slc5a5	ENSMUSG00000000792	709.493	0.561741	0.0850873	6.60194	4.06e-11	6.32e-10	8	70882888	70892757	-	protein_coding
Palm3	ENSMUSG00000047986	2240.71	0.582405	0.0882538	6.59921	4.13e-11	6.43e-10	8	84021470	84030295	+	protein_coding
Unc119	ENSMUSG00000002058	1269.47	-0.525669	0.0796555	-6.59928	4.13e-11	6.43e-10	11	78343481	78349164	+	protein_coding
Pcsk9	ENSMUSG00000044254	108.609	-1.17498	0.178151	-6.59544	4.24e-11	6.59e-10	4	106442328	106464329	-	protein_coding
Hdac4	ENSMUSG00000026313	954.006	-0.549397	0.0834078	-6.58688	4.49e-11	6.97e-10	1	91928778	92195699	-	protein_coding
Tmem150c	ENSMUSG00000050640	1935.3	-0.443333	0.0673116	-6.58628	4.51e-11	6.99e-10	5	100077871	100159808	-	protein_coding
Ralgapa1	ENSMUSG00000021027	3673.73	-0.450305	0.0683781	-6.58551	4.53e-11	7.02e-10	12	55602928	55821167	-	protein_coding
Agtr1b	ENSMUSG00000054988	63.1603	-1.43939	0.218582	-6.58511	4.55e-11	7.04e-10	3	20314472	20367177	-	protein_coding
Erc1	ENSMUSG00000030172	983.172	-0.52632	0.0799829	-6.58041	4.69e-11	7.26e-10	6	119570795	119848167	-	protein_coding
Klf10	ENSMUSG00000037465	457.486	-0.652658	0.0991835	-6.58031	4.69e-11	7.26e-10	15	38294412	38300707	-	protein_coding
Atp5j	ENSMUSG00000022890	2080.61	0.525731	0.079993	6.57221	4.96e-11	7.66e-10	16	84827865	84835625	-	protein_coding
Mtus1	ENSMUSG00000045636	3086.49	-0.492279	0.0749397	-6.56899	5.07e-11	7.82e-10	8	40990913	41133726	-	protein_coding
Kcnt2	ENSMUSG00000052726	189.106	-1.34346	0.204523	-6.56872	5.07e-11	7.82e-10	1	140246157	140612067	+	protein_coding
1700025G04Rik	ENSMUSG00000032666	1857.63	0.417003	0.0635148	6.56545	5.19e-11	7.99e-10	1	151852402	152090125	-	protein_coding
Gm28187	ENSMUSG00000099375	12.3483	-2.28236	0.347824	-6.56181	5.32e-11	8.18e-10	1	101892957	101895091	-	lincRNA
Hes3	ENSMUSG00000028946	17.4432	-2.16469	0.330189	-6.5559	5.53e-11	8.5e-10	4	152285971	152291662	-	protein_coding
Rho	ENSMUSG00000030324	36.175	-1.74893	0.267023	-6.54974	5.76e-11	8.86e-10	6	115931747	115940036	+	protein_coding
Scn8a	ENSMUSG00000023033	6754.42	0.511827	0.0781556	6.54883	5.8e-11	8.9e-10	15	100869857	101045938	+	protein_coding
Trim35	ENSMUSG00000022043	3307.96	-0.365893	0.0559006	-6.54542	5.93e-11	9.1e-10	14	66297030	66311424	+	protein_coding
A4galt	ENSMUSG00000047878	1133.51	0.562848	0.0860525	6.54075	6.12e-11	9.38e-10	15	83226725	83251774	-	protein_coding
Nrip3	ENSMUSG00000034825	4710.53	0.460861	0.0704691	6.5399	6.16e-11	9.43e-10	7	109758054	109782025	-	protein_coding
Htr2a	ENSMUSG00000034997	47.901	-1.94129	0.296856	-6.53951	6.17e-11	9.44e-10	14	74640839	74706859	+	protein_coding
Ndst4	ENSMUSG00000027971	1577.79	0.731552	0.111929	6.53584	6.33e-11	9.67e-10	3	125404075	125728899	+	protein_coding
Ddx58	ENSMUSG00000040296	412.697	-0.811929	0.124243	-6.53503	6.36e-11	9.71e-10	4	40203772	40239828	-	protein_coding
Dhcr7	ENSMUSG00000058454	2511.03	-0.548481	0.0839898	-6.53033	6.56e-11	1e-09	7	143823144	143848410	+	protein_coding
Fah	ENSMUSG00000030630	609.814	-0.628277	0.0962824	-6.52535	6.78e-11	1.03e-09	7	84585158	84606722	-	protein_coding
Spock1	ENSMUSG00000056222	7637.27	0.425597	0.0652289	6.52468	6.81e-11	1.04e-09	13	57421194	57908314	-	protein_coding
Cbfa2t3	ENSMUSG00000006362	121.432	-1.03158	0.158203	-6.52062	7e-11	1.07e-09	8	122625140	122699109	-	protein_coding
Hapln4	ENSMUSG00000007594	1901.1	0.677627	0.104042	6.513	7.37e-11	1.12e-09	8	70083456	70090862	+	protein_coding
Wdr81	ENSMUSG00000045374	777.894	-0.532268	0.0817257	-6.51286	7.37e-11	1.12e-09	11	75440943	75454717	-	protein_coding
Jam3	ENSMUSG00000031990	1190.22	0.707542	0.108665	6.51123	7.45e-11	1.13e-09	9	27097383	27155421	-	protein_coding
Neurog3	ENSMUSG00000044312	9.27024	-2.27788	0.34985	-6.51103	7.46e-11	1.13e-09	10	62133089	62134763	+	protein_coding
Gdpd5	ENSMUSG00000035314	1925.7	-0.458747	0.0705014	-6.50692	7.67e-11	1.16e-09	7	99381413	99461877	+	protein_coding
Slc39a6	ENSMUSG00000024270	2684.54	-0.471128	0.0724532	-6.50252	7.9e-11	1.2e-09	18	24579880	24603817	-	protein_coding
Msc	ENSMUSG00000025930	57.7328	-1.41602	0.217871	-6.49936	8.07e-11	1.22e-09	1	14753345	14755992	-	protein_coding
Fcgrt	ENSMUSG00000003420	929.7	0.639947	0.0985256	6.49524	8.29e-11	1.25e-09	7	45092989	45103851	-	protein_coding
Ankrd35	ENSMUSG00000038354	335.898	0.696666	0.107329	6.49093	8.53e-11	1.29e-09	3	96670130	96691032	+	protein_coding
Grhl3	ENSMUSG00000037188	230.944	-1.09403	0.168546	-6.49101	8.53e-11	1.29e-09	4	135541887	135573630	-	protein_coding
Rhpn1	ENSMUSG00000022580	375.565	0.849321	0.130884	6.48912	8.63e-11	1.3e-09	15	75704279	75714410	+	protein_coding
Pacsin1	ENSMUSG00000040276	7190.09	-0.489656	0.0754661	-6.48842	8.67e-11	1.31e-09	17	27655508	27711106	+	protein_coding
Skp1a	ENSMUSG00000036309	12989.5	-0.3871	0.0596782	-6.48645	8.79e-11	1.32e-09	11	52231994	52246858	+	protein_coding
Selenoi	ENSMUSG00000075703	2243.67	-0.487981	0.0752247	-6.48698	8.76e-11	1.32e-09	5	30232580	30272427	+	protein_coding
Lgals3	ENSMUSG00000050335	202.4	-1.20423	0.18567	-6.48586	8.82e-11	1.33e-09	14	47367750	47386160	+	protein_coding
Ankfy1	ENSMUSG00000020790	1794.49	-0.467058	0.0720798	-6.47973	9.19e-11	1.38e-09	11	72690005	72772146	+	protein_coding
Fgf5	ENSMUSG00000029337	103.907	1.07357	0.165755	6.47686	9.36e-11	1.4e-09	5	98254183	98277030	+	protein_coding
Acsl4	ENSMUSG00000031278	1735.68	-0.500847	0.0773268	-6.47702	9.35e-11	1.4e-09	X	142317992	142390535	-	protein_coding
9430076C15Rik	ENSMUSG00000053007	178.351	0.862551	0.133198	6.47568	9.44e-11	1.41e-09	6	53287269	53700376	+	protein_coding
Impact	ENSMUSG00000024423	2459.06	-0.527297	0.0814756	-6.47184	9.68e-11	1.45e-09	18	12972251	12992948	+	protein_coding
Lurap1	ENSMUSG00000028701	518.57	0.788856	0.121934	6.46956	9.83e-11	1.47e-09	4	116132405	116151338	-	protein_coding
S1pr2	ENSMUSG00000043895	118.27	-1.00158	0.154845	-6.46825	9.91e-11	1.48e-09	9	20962360	20976781	-	protein_coding
Acadl	ENSMUSG00000026003	3671.74	0.409811	0.0633842	6.4655	1.01e-10	1.51e-09	1	66830838	66863277	-	protein_coding
Chrna10	ENSMUSG00000066279	14.544	-2.20237	0.340644	-6.46532	1.01e-10	1.51e-09	7	102111265	102116828	-	protein_coding
Naaa	ENSMUSG00000029413	843.07	-0.48928	0.0757651	-6.45786	1.06e-10	1.58e-09	5	92257658	92278170	-	protein_coding
Gpx3	ENSMUSG00000018339	1177.64	-0.840963	0.130229	-6.45756	1.06e-10	1.58e-09	11	54902452	54910377	+	protein_coding
Ctxn1	ENSMUSG00000048644	930.305	-1.39278	0.215715	-6.45659	1.07e-10	1.59e-09	8	4257659	4259274	-	protein_coding
Stx1b	ENSMUSG00000030806	6726.08	0.504874	0.0782952	6.44834	1.13e-10	1.68e-09	7	127803899	127824549	-	protein_coding
Nkx6-1	ENSMUSG00000035187	11.517	-2.22163	0.344544	-6.44805	1.13e-10	1.68e-09	5	101658138	101664996	-	protein_coding
Ndufb9	ENSMUSG00000022354	2573.61	0.54014	0.0838489	6.44183	1.18e-10	1.75e-09	15	58933809	58939489	+	protein_coding
Alk	ENSMUSG00000055471	18.9489	-2.08823	0.324355	-6.43809	1.21e-10	1.79e-09	17	71869441	72603709	-	protein_coding
Rnf115	ENSMUSG00000028098	1524.04	0.460489	0.0715366	6.43711	1.22e-10	1.8e-09	3	96727663	96791638	+	protein_coding
Zfp219	ENSMUSG00000049295	1175.85	0.480079	0.0746064	6.43483	1.24e-10	1.83e-09	14	52006076	52020733	-	protein_coding
Cables2	ENSMUSG00000038990	847.179	0.61593	0.0957415	6.43326	1.25e-10	1.85e-09	2	180258539	180273496	-	protein_coding
Ptp4a3	ENSMUSG00000059895	1051.89	0.521303	0.0810436	6.43237	1.26e-10	1.86e-09	15	73723144	73758766	+	protein_coding
Dpysl5	ENSMUSG00000029168	3885.74	-0.434571	0.0675926	-6.42927	1.28e-10	1.89e-09	5	30711563	30799375	+	protein_coding
Slc9a6	ENSMUSG00000060681	4114.99	-0.466658	0.0725799	-6.42957	1.28e-10	1.89e-09	X	56609756	56664230	+	protein_coding
Tsc22d4	ENSMUSG00000029723	2456.07	0.547776	0.085275	6.42364	1.33e-10	1.96e-09	5	137745729	137768450	+	protein_coding
Fbxl16	ENSMUSG00000025738	3526.44	-0.403062	0.0627457	-6.42374	1.33e-10	1.96e-09	17	25809084	25821244	+	protein_coding
Lrrc31	ENSMUSG00000074653	15.1701	-2.18815	0.340764	-6.4213	1.35e-10	1.99e-09	3	30679057	30699843	-	protein_coding
Ppp1r9a	ENSMUSG00000032827	1547.43	0.548657	0.0854831	6.41831	1.38e-10	2.03e-09	6	4902916	5165661	+	protein_coding
Abca1	ENSMUSG00000015243	1726.53	-0.571574	0.0891069	-6.41448	1.41e-10	2.08e-09	4	53030786	53159895	-	protein_coding
Amigo2	ENSMUSG00000048218	1578.31	0.572642	0.0893223	6.41096	1.45e-10	2.12e-09	15	97244073	97247287	-	protein_coding
Atp13a2	ENSMUSG00000036622	6098.13	-0.418216	0.0652526	-6.40919	1.46e-10	2.15e-09	4	140986872	141007330	+	protein_coding
Tecta	ENSMUSG00000037705	184.113	-0.874412	0.136485	-6.40666	1.49e-10	2.18e-09	9	42329618	42399929	-	protein_coding
Cfap157	ENSMUSG00000038987	65.1972	-1.27168	0.19856	-6.40452	1.51e-10	2.21e-09	2	32777380	32784428	-	protein_coding
Fam83d	ENSMUSG00000027654	56.2123	-1.44225	0.225337	-6.40041	1.55e-10	2.27e-09	2	158768092	158786637	+	protein_coding
Ndufb5	ENSMUSG00000027673	1722.16	0.495966	0.0775497	6.39546	1.6e-10	2.34e-09	3	32736989	32751566	+	protein_coding
Sst	ENSMUSG00000004366	216.235	-2.22961	0.348737	-6.39338	1.62e-10	2.37e-09	16	23889580	23890844	-	protein_coding
Galr1	ENSMUSG00000024553	77.6036	-1.47305	0.230417	-6.39295	1.63e-10	2.38e-09	18	82392495	82406777	-	protein_coding
Nfkbie	ENSMUSG00000023947	159.622	-0.906958	0.142001	-6.38698	1.69e-10	2.47e-09	17	45555715	45563169	+	protein_coding
Ssh3	ENSMUSG00000034616	488.824	-0.693576	0.10863	-6.38476	1.72e-10	2.5e-09	19	4261667	4269172	-	protein_coding
Gyg	ENSMUSG00000019528	4094.44	0.487348	0.0763391	6.38399	1.73e-10	2.51e-09	3	20122083	20155317	-	protein_coding
Rerg	ENSMUSG00000030222	82.9596	1.18579	0.185775	6.38297	1.74e-10	2.53e-09	6	137054824	137170497	-	protein_coding
Slc22a15	ENSMUSG00000033147	231.796	-0.751347	0.117726	-6.38216	1.75e-10	2.54e-09	3	101855775	101924453	-	protein_coding
Mapk7	ENSMUSG00000001034	635.969	-0.640311	0.100349	-6.38085	1.76e-10	2.56e-09	11	61488811	61494406	-	protein_coding
Sh3bgrl2	ENSMUSG00000032261	7559.46	-0.401172	0.0629265	-6.37525	1.83e-10	2.65e-09	9	83548326	83638801	+	protein_coding
Cyc1	ENSMUSG00000022551	3775.5	0.433318	0.0679878	6.37346	1.85e-10	2.68e-09	15	76343522	76345934	+	protein_coding
Peli3	ENSMUSG00000024901	655.624	-0.676462	0.10615	-6.37271	1.86e-10	2.69e-09	19	4930650	4943127	-	protein_coding
Ccp110	ENSMUSG00000033904	2319.23	-0.423773	0.0665409	-6.3686	1.91e-10	2.76e-09	7	118712551	118737024	+	protein_coding
Arap2	ENSMUSG00000037999	1029.45	0.702108	0.110288	6.36613	1.94e-10	2.81e-09	5	62602444	62766159	-	protein_coding
Aldh2	ENSMUSG00000029455	3309.43	0.526095	0.0826575	6.36476	1.96e-10	2.83e-09	5	121566026	121593824	-	protein_coding
Ccdc138	ENSMUSG00000038010	69.0996	-1.31151	0.20631	-6.35699	2.06e-10	2.97e-09	10	58497969	58576242	+	protein_coding
Ppfibp1	ENSMUSG00000016487	959.128	-0.598018	0.0941237	-6.35353	2.1e-10	3.04e-09	6	146888486	147032025	+	protein_coding
Sh3yl1	ENSMUSG00000020669	357.803	-0.643484	0.101299	-6.3523	2.12e-10	3.06e-09	12	30911667	30960162	+	protein_coding
Cdc42ep4	ENSMUSG00000041598	1436.94	0.506452	0.0797372	6.35151	2.13e-10	3.07e-09	11	113726849	113751881	-	protein_coding
Kazn	ENSMUSG00000040606	1734.58	0.631961	0.0995925	6.34547	2.22e-10	3.19e-09	4	142102389	142239401	-	protein_coding
Gcsh	ENSMUSG00000034424	1509.01	0.449252	0.0708048	6.34494	2.23e-10	3.2e-09	8	116981809	116993537	-	protein_coding
Coro7	ENSMUSG00000039637	2371.85	-0.420814	0.0663333	-6.34394	2.24e-10	3.22e-09	16	4626132	4679777	-	protein_coding
Fabp3	ENSMUSG00000028773	458.272	0.74113	0.116882	6.34084	2.29e-10	3.28e-09	4	130308594	130315463	+	protein_coding
Bnc2	ENSMUSG00000028487	192.793	-1.01324	0.159889	-6.33715	2.34e-10	3.36e-09	4	84275094	84675275	-	protein_coding
Zcchc18	ENSMUSG00000031428	4665.65	-0.405368	0.0639756	-6.33629	2.35e-10	3.38e-09	X	136993154	136998472	+	protein_coding
Oasl2	ENSMUSG00000029561	869.467	-0.814357	0.128529	-6.33598	2.36e-10	3.38e-09	5	114896935	114912234	+	protein_coding
RP23-451B4.2	ENSMUSG00000110905	13.0583	-2.16972	0.342513	-6.3347	2.38e-10	3.41e-09	9	115680742	115682263	+	lincRNA
Bnc1	ENSMUSG00000025105	10.6696	-2.19527	0.346964	-6.3271	2.5e-10	3.58e-09	7	81966671	81992292	-	protein_coding
Uqcr10	ENSMUSG00000059534	2151.71	0.612585	0.0968867	6.32269	2.57e-10	3.68e-09	11	4701972	4704342	-	protein_coding
Steap3	ENSMUSG00000026389	2510.35	0.59446	0.0940301	6.32202	2.58e-10	3.69e-09	1	120190756	120272705	-	protein_coding
Naip5	ENSMUSG00000071203	23.8586	-1.89868	0.300404	-6.32042	2.61e-10	3.73e-09	13	100211738	100246323	-	protein_coding
Tmem114	ENSMUSG00000022715	9.71419	-2.20893	0.349509	-6.3201	2.61e-10	3.73e-09	16	8409275	8425136	-	protein_coding
Wls	ENSMUSG00000028173	1093.94	0.501083	0.0792902	6.3196	2.62e-10	3.74e-09	3	159839671	159938664	+	protein_coding
Prdx5	ENSMUSG00000024953	5711.57	0.552791	0.0875614	6.31318	2.73e-10	3.89e-09	19	6906696	6910106	-	protein_coding
Prph	ENSMUSG00000023484	39973.6	-0.463187	0.0733657	-6.31339	2.73e-10	3.89e-09	15	99055173	99058978	+	protein_coding
Zbtb20	ENSMUSG00000022708	1851.83	-0.710608	0.112592	-6.31137	2.77e-10	3.93e-09	16	42875880	43642602	+	protein_coding
Itk	ENSMUSG00000020395	38.4415	-1.6806	0.266287	-6.31121	2.77e-10	3.93e-09	11	46325149	46389515	-	protein_coding
Lmo2	ENSMUSG00000032698	232.067	0.748775	0.118708	6.30771	2.83e-10	4.02e-09	2	103957985	103981878	+	protein_coding
Mtss1	ENSMUSG00000022353	1305.16	-0.480242	0.076136	-6.30768	2.83e-10	4.02e-09	15	58941243	59082026	-	protein_coding
Atp11a	ENSMUSG00000031441	11521.9	0.530187	0.0841515	6.30038	2.97e-10	4.21e-09	8	12757013	12868728	+	protein_coding
Jph2	ENSMUSG00000017817	86.7443	-1.32834	0.21086	-6.29962	2.98e-10	4.23e-09	2	163336241	163397993	-	protein_coding
Golim4	ENSMUSG00000034109	1651.07	0.515795	0.0819711	6.2924	3.13e-10	4.43e-09	3	75875083	75956949	-	protein_coding
Dok1	ENSMUSG00000068335	295.469	-0.763967	0.121454	-6.29019	3.17e-10	4.49e-09	6	83030933	83033471	-	protein_coding
Tmem53	ENSMUSG00000048772	271.879	0.767506	0.122071	6.28737	3.23e-10	4.56e-09	4	117251950	117268582	+	protein_coding
Gal3st3	ENSMUSG00000047658	149.833	0.93754	0.149158	6.28554	3.27e-10	4.61e-09	19	5298330	5308738	+	protein_coding
Lonrf1	ENSMUSG00000039633	820.079	-0.525018	0.0835307	-6.28533	3.27e-10	4.62e-09	8	36216063	36249516	-	protein_coding
Bach2	ENSMUSG00000040270	400.885	-0.719571	0.114505	-6.28416	3.3e-10	4.64e-09	4	32238803	32586108	+	protein_coding
Abcc4	ENSMUSG00000032849	535.317	-0.768357	0.122263	-6.28445	3.29e-10	4.64e-09	14	118482691	118706219	-	protein_coding
Coq8a	ENSMUSG00000026489	752.315	0.671631	0.106911	6.28216	3.34e-10	4.7e-09	1	180165237	180199602	-	protein_coding
Siah3	ENSMUSG00000091722	48.9294	-1.78971	0.285014	-6.27938	3.4e-10	4.78e-09	14	75455981	75526141	+	protein_coding
Pmaip1	ENSMUSG00000024521	97.771	1.13889	0.181499	6.27487	3.5e-10	4.92e-09	18	66458603	66465550	+	protein_coding
Lifr	ENSMUSG00000054263	11270.9	-0.473134	0.0754211	-6.27323	3.54e-10	4.97e-09	15	7129558	7197489	+	protein_coding
Msh5	ENSMUSG00000007035	307.581	0.702809	0.112089	6.27011	3.61e-10	5.06e-09	17	35028604	35046745	-	protein_coding
Ak1	ENSMUSG00000026817	3943.03	0.62385	0.0995038	6.26961	3.62e-10	5.08e-09	2	32621757	32635058	+	protein_coding
Cnbp	ENSMUSG00000030057	5218.46	0.375003	0.0598229	6.26855	3.64e-10	5.11e-09	6	87842614	87851106	-	protein_coding
Maoa	ENSMUSG00000025037	1287.36	-0.482	0.0768961	-6.2682	3.65e-10	5.11e-09	X	16619697	16687818	+	protein_coding
Ebf3	ENSMUSG00000010476	2016.51	-0.44131	0.070496	-6.26008	3.85e-10	5.38e-09	7	137193672	137314445	-	protein_coding
Abhd10	ENSMUSG00000033157	1303.56	0.546288	0.0872698	6.25977	3.86e-10	5.39e-09	16	45729724	45742955	-	protein_coding
Capn1	ENSMUSG00000024942	5058.74	-0.425682	0.0680151	-6.25864	3.88e-10	5.43e-09	19	5988545	6015825	-	protein_coding
Shkbp1	ENSMUSG00000089832	269.136	-0.723434	0.115642	-6.2558	3.95e-10	5.52e-09	7	27342132	27356019	-	protein_coding
Fxyd6	ENSMUSG00000066705	4022.65	0.65461	0.104647	6.25544	3.96e-10	5.53e-09	9	45370184	45396159	+	protein_coding
Mkl2	ENSMUSG00000009569	658.429	-0.534257	0.0855116	-6.24778	4.16e-10	5.8e-09	16	13256480	13417529	+	protein_coding
Tvp23a	ENSMUSG00000050908	895.111	-0.79809	0.127765	-6.24652	4.2e-10	5.85e-09	16	10420556	10447362	-	protein_coding
Cox7b	ENSMUSG00000031231	2591.64	0.424627	0.0680428	6.24059	4.36e-10	6.07e-09	X	106015699	106022450	+	protein_coding
Erlin1	ENSMUSG00000025198	387.176	-0.624721	0.100136	-6.23873	4.41e-10	6.13e-09	19	44034943	44069785	-	protein_coding
Rapgef3	ENSMUSG00000022469	504.144	0.959138	0.153786	6.23682	4.47e-10	6.2e-09	15	97744769	97767972	-	protein_coding
Plxna3	ENSMUSG00000031398	596.104	-0.685315	0.109889	-6.23644	4.48e-10	6.22e-09	X	74329065	74344689	+	protein_coding
Acat2	ENSMUSG00000023832	2199.93	-0.434064	0.0696405	-6.23292	4.58e-10	6.35e-09	17	12942889	12960747	-	protein_coding
Ndufa13	ENSMUSG00000036199	3226.56	0.56309	0.090437	6.22632	4.78e-10	6.62e-09	8	69894179	69902558	-	protein_coding
Nbea	ENSMUSG00000027799	1171.64	-0.571166	0.091738	-6.22606	4.78e-10	6.63e-09	3	55625194	56183701	-	protein_coding
Cyp1b1	ENSMUSG00000024087	730.734	0.845798	0.135881	6.22454	4.83e-10	6.69e-09	17	79706952	79715041	-	protein_coding
Msh2	ENSMUSG00000024151	958.054	-0.494001	0.0794163	-6.22039	4.96e-10	6.86e-09	17	87672329	87723713	+	protein_coding
Jun	ENSMUSG00000052684	3033.61	0.563034	0.0905347	6.21898	5e-10	6.92e-09	4	95049033	95052222	-	protein_coding
Cckar	ENSMUSG00000029193	1069.14	0.557999	0.0897545	6.21695	5.07e-10	7e-09	5	53697775	53707705	-	protein_coding
Pik3r3	ENSMUSG00000028698	1195.54	0.495237	0.0796888	6.21464	5.14e-10	7.1e-09	4	116221617	116303056	+	protein_coding
R3hcc1	ENSMUSG00000034194	633.774	0.572591	0.0921814	6.21157	5.25e-10	7.23e-09	14	69697306	69707584	-	protein_coding
Prkce	ENSMUSG00000045038	7181.05	-0.433488	0.0697923	-6.21112	5.26e-10	7.25e-09	17	86167784	86657919	+	protein_coding
Tuba4a	ENSMUSG00000026202	8373.92	0.568366	0.0915173	6.21048	5.28e-10	7.27e-09	1	75214227	75219865	-	protein_coding
Bhlha9	ENSMUSG00000044243	176.904	-1.01491	0.163587	-6.20408	5.5e-10	7.57e-09	11	76672469	76673676	+	protein_coding
Fxyd1	ENSMUSG00000036570	1380.06	0.595707	0.0961205	6.19751	5.74e-10	7.89e-09	7	31051677	31057199	-	protein_coding
Rcbtb1	ENSMUSG00000035469	1723.45	0.46397	0.0748735	6.19673	5.76e-10	7.92e-09	14	59201208	59237265	+	protein_coding
Arhgap10	ENSMUSG00000037148	257.137	0.819818	0.132414	6.1913	5.97e-10	8.19e-09	8	77250365	77517953	-	protein_coding
Flot2	ENSMUSG00000061981	9603.15	-0.404253	0.065305	-6.19023	6.01e-10	8.24e-09	11	78037930	78060434	+	protein_coding
St3gal3	ENSMUSG00000028538	851.784	0.562708	0.0909368	6.1879	6.1e-10	8.36e-09	4	117932153	118134914	-	protein_coding
Podxl2	ENSMUSG00000033152	846.156	0.528187	0.0854185	6.18352	6.27e-10	8.58e-09	6	88842557	88875044	-	protein_coding
Gpr165	ENSMUSG00000031210	35.2146	-1.82402	0.294993	-6.18328	6.28e-10	8.59e-09	X	96713440	96719388	+	protein_coding
Nkiras1	ENSMUSG00000021772	2482.1	0.468271	0.0758467	6.17392	6.66e-10	9.11e-09	14	18271135	18283942	+	protein_coding
Nipal2	ENSMUSG00000038879	579.383	-0.547473	0.0887315	-6.17	6.83e-10	9.33e-09	15	34572798	34678706	-	protein_coding
Ltbp3	ENSMUSG00000024940	2436.08	0.451999	0.0732755	6.16849	6.89e-10	9.41e-09	19	5740903	5758532	+	protein_coding
Mettl7a1	ENSMUSG00000054619	633.683	-0.61172	0.0991934	-6.16694	6.96e-10	9.5e-09	15	100304816	100314348	+	protein_coding
Msra	ENSMUSG00000054733	412.898	0.587809	0.0953327	6.16587	7.01e-10	9.55e-09	14	64122624	64455903	-	protein_coding
B4galt6	ENSMUSG00000056124	3097.19	-0.510626	0.0828154	-6.16584	7.01e-10	9.55e-09	18	20684598	20746404	-	protein_coding
Ankrd34c	ENSMUSG00000047606	464.588	0.721485	0.117089	6.16184	7.19e-10	9.79e-09	9	89725244	89738475	-	protein_coding
Slc25a1	ENSMUSG00000003528	3181.3	-0.431273	0.070039	-6.15762	7.38e-10	1e-08	16	17925210	17928219	-	protein_coding
Gm15564	ENSMUSG00000086324	711.074	0.720221	0.117037	6.15376	7.57e-10	1.03e-08	16	35966751	35983230	-	antisense
2011-09-01	ENSMUSG00000058013	2026.77	0.444208	0.0722319	6.14975	7.76e-10	1.05e-08	5	93093436	93176447	+	protein_coding
Pax8	ENSMUSG00000026976	30.5236	-1.71925	0.279532	-6.15045	7.73e-10	1.05e-08	2	24420559	24475599	-	protein_coding
Trim46	ENSMUSG00000042766	1335.13	-0.472119	0.0767773	-6.14921	7.79e-10	1.06e-08	3	89234176	89246309	-	protein_coding
Htr3a	ENSMUSG00000032269	2040.11	-0.544678	0.0886541	-6.14385	8.05e-10	1.09e-08	9	48899212	48911099	-	protein_coding
Ncmap	ENSMUSG00000043924	2768.47	1.21443	0.197799	6.13975	8.27e-10	1.12e-08	4	135369575	135398227	-	protein_coding
Mtus2	ENSMUSG00000029651	859.338	0.599896	0.0977212	6.13885	8.31e-10	1.12e-08	5	147957319	148316065	+	protein_coding
Olfr1372-ps1	ENSMUSG00000108218	15.0561	-2.03586	0.331717	-6.13733	8.39e-10	1.13e-08	11	52154721	52168159	-	transcribed_unprocessed_pseudogene
Scn7a	ENSMUSG00000034810	14947.2	0.472337	0.0769864	6.13533	8.5e-10	1.15e-08	2	66673424	66784914	-	protein_coding
Dner	ENSMUSG00000036766	4303.13	0.411213	0.0670688	6.13122	8.72e-10	1.18e-08	1	84369838	84696221	-	protein_coding
Ankrd13d	ENSMUSG00000005986	1906.65	-0.571474	0.0932195	-6.13041	8.77e-10	1.18e-08	19	4270179	4283137	-	protein_coding
Kcnq5	ENSMUSG00000028033	552.869	-0.744634	0.121476	-6.12988	8.79e-10	1.19e-08	1	21398402	21961942	-	protein_coding
Ddt	ENSMUSG00000001666	523.696	0.621961	0.101571	6.12339	9.16e-10	1.23e-08	10	75771229	75773414	-	protein_coding
Serpina3n	ENSMUSG00000021091	2442.93	-0.745421	0.121723	-6.12391	9.13e-10	1.23e-08	12	104406728	104414329	+	protein_coding
Lgals1	ENSMUSG00000068220	3887.95	0.410322	0.0670536	6.11932	9.4e-10	1.26e-08	15	78926724	78930465	+	protein_coding
Pde4a	ENSMUSG00000032177	265.798	0.735999	0.120364	6.11477	9.67e-10	1.3e-08	9	21165713	21213248	+	protein_coding
Cryz	ENSMUSG00000028199	260.738	0.719837	0.117732	6.11419	9.7e-10	1.3e-08	3	154596710	154623182	+	protein_coding
Adgrl3	ENSMUSG00000037605	621.821	-0.706041	0.115496	-6.11313	9.77e-10	1.31e-08	5	81020137	81825133	+	protein_coding
Apbb2	ENSMUSG00000029207	2091.15	0.501246	0.0820073	6.11221	9.83e-10	1.32e-08	5	66298702	66618784	-	protein_coding
Vps33a	ENSMUSG00000029434	2413.58	-0.473651	0.0775284	-6.10938	1e-09	1.34e-08	5	123528658	123573038	-	protein_coding
Pcdhgc3	ENSMUSG00000102918	228.761	-0.991617	0.162326	-6.10878	1e-09	1.34e-08	18	37806363	37841873	+	protein_coding
Rps14	ENSMUSG00000024608	2628.5	0.482404	0.0789924	6.10696	1.02e-09	1.36e-08	18	60774509	60778546	+	protein_coding
Hmgcr	ENSMUSG00000021670	3728.92	-0.480339	0.0786754	-6.10532	1.03e-09	1.37e-08	13	96648966	96670936	-	protein_coding
Erc2	ENSMUSG00000040640	1579.61	-0.594942	0.0974476	-6.10525	1.03e-09	1.37e-08	14	27622427	28478537	+	protein_coding
Jade2	ENSMUSG00000020387	725.558	-0.530619	0.0869492	-6.10263	1.04e-09	1.39e-08	11	51813454	51857653	-	protein_coding
Ndrg3	ENSMUSG00000027634	4142.15	0.423323	0.0693864	6.10095	1.05e-09	1.4e-08	2	156927344	156992056	-	protein_coding
Tle4	ENSMUSG00000024642	1335	-0.60057	0.0984223	-6.10197	1.05e-09	1.4e-08	19	14448071	14598051	-	protein_coding
C530044C16Rik	ENSMUSG00000107667	38.9272	-1.5736	0.257925	-6.10099	1.05e-09	1.4e-08	6	50776114	50815033	+	lincRNA
Pard6g	ENSMUSG00000056214	252.268	0.776416	0.127283	6.0999	1.06e-09	1.41e-08	18	80046894	80119640	+	protein_coding
Frrs1l	ENSMUSG00000045589	1087.64	0.550667	0.0902808	6.09949	1.06e-09	1.41e-08	4	56957172	56990391	-	protein_coding
Slc7a8	ENSMUSG00000022180	734.321	-0.609969	0.0999961	-6.09993	1.06e-09	1.41e-08	14	54722215	54781886	-	protein_coding
Timp2	ENSMUSG00000017466	28536.4	0.399593	0.065516	6.09917	1.07e-09	1.42e-08	11	118301068	118355740	-	protein_coding
Patl2	ENSMUSG00000027233	14.5081	-2.04974	0.336143	-6.09784	1.08e-09	1.43e-08	2	122120107	122186189	-	protein_coding
2004-09-01	ENSMUSG00000020486	1388.52	0.587965	0.0964563	6.09566	1.09e-09	1.45e-08	11	87568902	87590539	+	protein_coding
Csrp2	ENSMUSG00000020186	319.028	0.649871	0.106664	6.09271	1.11e-09	1.47e-08	10	110920176	110939599	+	protein_coding
Calr3	ENSMUSG00000019732	169.849	0.883258	0.145019	6.09062	1.12e-09	1.49e-08	8	72424175	72443870	-	protein_coding
Rgcc	ENSMUSG00000022018	704.521	0.68767	0.112901	6.09092	1.12e-09	1.49e-08	14	79288755	79301645	-	protein_coding
Ado	ENSMUSG00000057134	1206.45	0.555197	0.0911677	6.08984	1.13e-09	1.49e-08	10	67544511	67548955	-	protein_coding
Stxbp6	ENSMUSG00000046314	956.882	0.781387	0.128339	6.08844	1.14e-09	1.5e-08	12	44852487	45074493	-	protein_coding
Fdft1	ENSMUSG00000021273	3411.44	-0.384353	0.0631208	-6.08916	1.14e-09	1.5e-08	14	63145152	63177793	-	protein_coding
Frmpd1	ENSMUSG00000035615	2974.91	-0.536323	0.0880713	-6.08965	1.13e-09	1.5e-08	4	45184874	45285936	+	protein_coding
Gm28729	ENSMUSG00000099564	20.3278	-1.8968	0.311552	-6.08822	1.14e-09	1.51e-08	9	96486000	96525264	-	protein_coding
Gnai3	ENSMUSG00000000001	1375.61	-0.473014	0.0777107	-6.08686	1.15e-09	1.52e-08	3	108107279	108146146	-	protein_coding
Tmem51	ENSMUSG00000040616	345.448	-0.915601	0.150557	-6.08144	1.19e-09	1.57e-08	4	142030991	142084304	-	protein_coding
Ovol2	ENSMUSG00000037279	10.7299	-2.11905	0.348532	-6.07992	1.2e-09	1.58e-08	2	144305174	144332146	-	protein_coding
S100a4	ENSMUSG00000001020	207.142	0.963458	0.158513	6.07812	1.22e-09	1.6e-08	3	90603770	90606045	+	protein_coding
Rbms1	ENSMUSG00000026970	4224.83	-0.528473	0.0869721	-6.07635	1.23e-09	1.61e-08	2	60750192	60963192	-	protein_coding
Celsr3	ENSMUSG00000023473	1304.44	-0.535071	0.0880667	-6.07575	1.23e-09	1.62e-08	9	108826319	108852969	+	protein_coding
Lrrfip1	ENSMUSG00000026305	649.793	0.557264	0.091746	6.07398	1.25e-09	1.64e-08	1	90998736	91128944	+	protein_coding
Cabp1	ENSMUSG00000029544	4286.41	0.56334	0.0927904	6.0711	1.27e-09	1.67e-08	5	115168688	115194381	-	protein_coding
Hjurp	ENSMUSG00000044783	1543.5	-0.45341	0.074692	-6.07039	1.28e-09	1.67e-08	1	88262470	88277633	-	protein_coding
Tcf20	ENSMUSG00000041852	936.143	-0.611663	0.10077	-6.06989	1.28e-09	1.68e-08	15	82808628	82912134	-	protein_coding
Gab2	ENSMUSG00000004508	985.99	-0.448285	0.0738724	-6.06837	1.29e-09	1.69e-08	7	97081585	97308946	+	protein_coding
Klhdc8a	ENSMUSG00000042115	966.908	-0.584624	0.0963577	-6.06723	1.3e-09	1.7e-08	1	132298625	132307357	+	protein_coding
Fam213b	ENSMUSG00000029059	1116.18	0.599809	0.0988727	6.06647	1.31e-09	1.71e-08	4	154895503	154899135	-	protein_coding
Defb42	ENSMUSG00000054763	257.414	0.74127	0.122294	6.06137	1.35e-09	1.76e-08	14	63046990	63058149	+	protein_coding
Ppa2	ENSMUSG00000028013	1135.31	0.504086	0.0831654	6.06125	1.35e-09	1.76e-08	3	133310109	133378235	+	protein_coding
Rnf44	ENSMUSG00000034928	1988.85	-0.452002	0.0746189	-6.05748	1.38e-09	1.8e-08	13	54679398	54693907	-	protein_coding
C130060K24Rik	ENSMUSG00000029917	110.871	1.07168	0.17724	6.04653	1.48e-09	1.93e-08	6	65381104	65458150	+	protein_coding
Phyhip	ENSMUSG00000003469	270.962	0.68484	0.113268	6.04617	1.48e-09	1.93e-08	14	70457475	70468832	+	protein_coding
Rbm20	ENSMUSG00000043639	72.4585	1.15345	0.190839	6.04412	1.5e-09	1.95e-08	19	53677305	53867080	+	protein_coding
Trpv1	ENSMUSG00000005952	2227.08	-1.50981	0.249779	-6.0446	1.5e-09	1.95e-08	11	73234291	73261242	+	protein_coding
Epha4	ENSMUSG00000026235	196.909	0.809424	0.13397	6.04182	1.52e-09	1.98e-08	1	77367184	77515088	-	protein_coding
Mt3	ENSMUSG00000031760	5220.14	0.652045	0.107993	6.03787	1.56e-09	2.03e-08	8	94152606	94154146	+	protein_coding
Slc17a8	ENSMUSG00000019935	298.197	-1.1561	0.191529	-6.03617	1.58e-09	2.05e-08	10	89574019	89621253	-	protein_coding
Rem2	ENSMUSG00000022176	666.622	0.685925	0.113668	6.03448	1.59e-09	2.07e-08	14	54476099	54480431	+	protein_coding
Dok4	ENSMUSG00000040631	5787.73	-0.388642	0.0644652	-6.02872	1.65e-09	2.14e-08	8	94863827	94876330	-	protein_coding
Snx11	ENSMUSG00000020876	1002.28	-0.472233	0.0783354	-6.02835	1.66e-09	2.14e-08	11	96767554	96777559	-	protein_coding
Armcx6	ENSMUSG00000050394	149.239	-0.918079	0.152436	-6.0227	1.72e-09	2.22e-08	X	134748460	134751417	-	protein_coding
1810011O10Rik	ENSMUSG00000056313	272.03	0.86433	0.143577	6.01996	1.74e-09	2.25e-08	8	24437179	24438984	-	protein_coding
Ipo8	ENSMUSG00000040029	1274.64	-0.524868	0.0872245	-6.01744	1.77e-09	2.29e-08	6	148770682	148831467	-	protein_coding
Ntng1	ENSMUSG00000059857	1295.42	0.629809	0.104723	6.01408	1.81e-09	2.33e-08	3	109780039	110144011	-	protein_coding
Slc35f1	ENSMUSG00000038602	1406.18	0.45019	0.0748579	6.01392	1.81e-09	2.33e-08	10	52690532	53111622	+	protein_coding
Kctd10	ENSMUSG00000001098	1345.7	-0.619474	0.102995	-6.01458	1.8e-09	2.33e-08	5	114363566	114380508	-	protein_coding
Sncb	ENSMUSG00000034891	3255.74	0.569783	0.0947488	6.01362	1.81e-09	2.34e-08	13	54758859	54766595	-	protein_coding
Slc25a29	ENSMUSG00000021265	476.173	0.813184	0.135481	6.00219	1.95e-09	2.5e-08	12	108825872	108835883	-	protein_coding
Vwde	ENSMUSG00000079679	14.3687	-2.07848	0.346291	-6.00212	1.95e-09	2.5e-08	6	13156298	13224965	-	protein_coding
Wdr66	ENSMUSG00000029442	111.241	-0.984658	0.164077	-6.00119	1.96e-09	2.52e-08	5	123252101	123327484	+	protein_coding
B3galt1	ENSMUSG00000034780	1218.36	0.658738	0.10982	5.99835	1.99e-09	2.56e-08	2	67565870	68122689	+	protein_coding
Mvd	ENSMUSG00000006517	1327.67	-0.423749	0.0706561	-5.99734	2.01e-09	2.57e-08	8	122433600	122443422	-	protein_coding
Rcsd1	ENSMUSG00000040723	394.144	0.737311	0.12298	5.99537	2.03e-09	2.6e-08	1	165646515	165709757	-	protein_coding
Cpox	ENSMUSG00000022742	617.55	-0.520284	0.0867907	-5.9947	2.04e-09	2.61e-08	16	58670207	58680391	+	protein_coding
Pkm	ENSMUSG00000032294	20672.5	0.414076	0.0691545	5.9877	2.13e-09	2.72e-08	9	59656367	59679375	+	protein_coding
A830039N20Rik	ENSMUSG00000071567	426.89	-0.639178	0.106768	-5.98661	2.14e-09	2.74e-08	14	23292290	23293643	-	lincRNA
Gstk1	ENSMUSG00000029864	265.491	0.741921	0.123963	5.985	2.16e-09	2.77e-08	6	42245934	42250447	+	protein_coding
Gm10605	ENSMUSG00000097974	217.253	0.776056	0.129689	5.98399	2.18e-09	2.78e-08	7	99625935	99631711	+	lincRNA
Irs3	ENSMUSG00000047182	63.6569	-1.27946	0.213837	-5.98335	2.19e-09	2.79e-08	5	137643030	137645714	-	protein_coding
Nod2	ENSMUSG00000055994	38.6855	-1.57856	0.263817	-5.98353	2.18e-09	2.79e-08	8	88647314	88688474	+	protein_coding
Fam126b	ENSMUSG00000038174	2292.82	0.451965	0.0755581	5.98169	2.21e-09	2.81e-08	1	58522805	58586323	-	protein_coding
Ankrd50	ENSMUSG00000044864	2583.18	-0.44896	0.0751039	-5.97786	2.26e-09	2.88e-08	3	38449258	38484844	-	protein_coding
Slc6a1	ENSMUSG00000030310	408.618	0.863871	0.144653	5.97204	2.34e-09	2.98e-08	6	114282634	114317532	+	protein_coding
Tbc1d16	ENSMUSG00000039976	883.618	-0.49577	0.0830343	-5.97067	2.36e-09	3.01e-08	11	119143044	119228499	-	protein_coding
Slc16a2	ENSMUSG00000033965	541.225	-0.56769	0.095086	-5.97028	2.37e-09	3.01e-08	X	103697413	103821983	-	protein_coding
Trib2	ENSMUSG00000020601	2476.37	-0.368592	0.0617842	-5.96579	2.43e-09	3.09e-08	12	15791726	15816877	-	protein_coding
Tmem41a	ENSMUSG00000022856	1060.41	0.653875	0.109625	5.96467	2.45e-09	3.11e-08	16	21934326	21947552	-	protein_coding
Atp5k	ENSMUSG00000050856	2094.65	0.53959	0.0904599	5.96496	2.45e-09	3.11e-08	5	108433243	108434448	-	protein_coding
Rnase4	ENSMUSG00000021876	312.889	-0.913106	0.153092	-5.96441	2.46e-09	3.11e-08	14	51091076	51106151	+	protein_coding
Gdf5	ENSMUSG00000038259	13.8709	2.07164	0.347804	5.95634	2.58e-09	3.27e-08	2	155941022	155945367	-	protein_coding
Gmip	ENSMUSG00000036246	246.124	-0.795268	0.133529	-5.95578	2.59e-09	3.28e-08	8	69808678	69821870	+	protein_coding
Mmd	ENSMUSG00000003948	253.201	-0.751074	0.126149	-5.95387	2.62e-09	3.31e-08	11	90249455	90278589	+	protein_coding
Ckap4	ENSMUSG00000046841	1058.31	0.506013	0.0849987	5.95319	2.63e-09	3.32e-08	10	84526304	84534062	-	protein_coding
Nrn1l	ENSMUSG00000044287	26.9443	-1.70919	0.287246	-5.95028	2.68e-09	3.38e-08	8	105893566	105895023	+	protein_coding
Cox6c	ENSMUSG00000014313	2643.6	0.623451	0.104811	5.94837	2.71e-09	3.42e-08	15	35925885	35938246	-	protein_coding
Gramd4	ENSMUSG00000035900	1365.79	-0.47781	0.0803928	-5.94345	2.79e-09	3.52e-08	15	86057694	86137634	+	protein_coding
Tmem229b	ENSMUSG00000046157	3497.17	0.572174	0.0962809	5.94276	2.8e-09	3.53e-08	12	78961794	79007627	-	protein_coding
Dusp3	ENSMUSG00000003518	2508.97	-0.478868	0.0805979	-5.94145	2.83e-09	3.56e-08	11	101971142	101987013	-	protein_coding
Mtx2	ENSMUSG00000027099	1358.68	0.460978	0.0776277	5.93831	2.88e-09	3.62e-08	2	74825802	74878431	+	protein_coding
Ap5z1	ENSMUSG00000039623	664.388	-0.492749	0.0829868	-5.93768	2.89e-09	3.64e-08	5	142463943	142478710	+	protein_coding
Pla2g7	ENSMUSG00000023913	7573.79	0.378551	0.063815	5.93201	2.99e-09	3.76e-08	17	43568097	43612201	+	protein_coding
Ppif	ENSMUSG00000021868	587.961	0.558005	0.0940838	5.93093	3.01e-09	3.78e-08	14	25694153	25700468	+	protein_coding
Pak1	ENSMUSG00000030774	2797.41	0.469686	0.0792224	5.92871	3.05e-09	3.83e-08	7	97788540	97912381	+	protein_coding
Lrrc59	ENSMUSG00000020869	3202.44	-0.459761	0.0776518	-5.92079	3.2e-09	4.02e-08	11	94629766	94645216	+	protein_coding
Mark2	ENSMUSG00000024969	1742.61	-0.41946	0.0708697	-5.91876	3.24e-09	4.06e-08	19	7275395	7341860	-	protein_coding
Praf2	ENSMUSG00000031149	1170.57	-0.476132	0.0804444	-5.91877	3.24e-09	4.06e-08	X	7728438	7731064	+	protein_coding
Dnajb4	ENSMUSG00000028035	1552.06	0.486172	0.0821534	5.91786	3.26e-09	4.08e-08	3	152178510	152210302	-	protein_coding
Ndnf	ENSMUSG00000049001	263.462	-0.661211	0.111763	-5.9162	3.29e-09	4.12e-08	6	65671589	65712326	+	protein_coding
Hcn2	ENSMUSG00000020331	3459.7	0.5592	0.0945664	5.91331	3.35e-09	4.19e-08	10	79716633	79736108	+	protein_coding
H13	ENSMUSG00000019188	2702.32	-0.514243	0.0870682	-5.90621	3.5e-09	4.37e-08	2	152669460	152708670	+	protein_coding
Stat5b	ENSMUSG00000020919	998.627	-0.473725	0.0802732	-5.90141	3.6e-09	4.5e-08	11	100780730	100850724	-	protein_coding
Slc4a2	ENSMUSG00000028962	1820.34	0.488468	0.0828242	5.89765	3.69e-09	4.6e-08	5	24423836	24440950	+	protein_coding
Rab11fip4	ENSMUSG00000017639	3707.81	0.427597	0.072504	5.89756	3.69e-09	4.6e-08	11	79591211	79698023	+	protein_coding
Eya4	ENSMUSG00000010461	25.0876	1.76561	0.299464	5.89591	3.73e-09	4.64e-08	10	23104167	23349895	-	protein_coding
Cdkn1a	ENSMUSG00000023067	2745.77	0.716033	0.121508	5.89291	3.79e-09	4.72e-08	17	29090978	29100722	+	protein_coding
Fsd2	ENSMUSG00000038663	16.7298	-1.88909	0.320905	-5.88678	3.94e-09	4.9e-08	7	81533307	81566944	-	protein_coding
Parp11	ENSMUSG00000037997	495.024	-0.601217	0.102157	-5.88523	3.98e-09	4.94e-08	6	127446839	127494261	+	protein_coding
Rarg	ENSMUSG00000001288	1090.28	-0.489667	0.083229	-5.88337	4.02e-09	4.99e-08	15	102234937	102257517	-	protein_coding
Ccdc13	ENSMUSG00000079235	130.855	0.982766	0.167083	5.88191	4.06e-09	5.03e-08	9	121797626	121839461	-	protein_coding
1110008P14Rik	ENSMUSG00000039195	3331.25	0.589008	0.100149	5.88129	4.07e-09	5.05e-08	2	32377096	32381938	-	protein_coding
Gm27151	ENSMUSG00000098739	12.6128	-2.02219	0.343839	-5.88122	4.07e-09	5.05e-08	19	22438519	22448865	-	antisense
Lyn	ENSMUSG00000042228	89.1741	-1.05971	0.180226	-5.87986	4.11e-09	5.09e-08	4	3678114	3813122	+	protein_coding
Nckap5l	ENSMUSG00000023009	905.362	-0.500266	0.0852006	-5.87163	4.32e-09	5.34e-08	15	99422034	99457748	-	protein_coding
Brms1l	ENSMUSG00000012076	1300.97	-0.488542	0.0832328	-5.86959	4.37e-09	5.4e-08	12	55836365	55869735	+	protein_coding
Ap1m1	ENSMUSG00000003033	3217.45	-0.358033	0.0610969	-5.86008	4.63e-09	5.72e-08	8	72240017	72257385	+	protein_coding
Robo2	ENSMUSG00000052516	3494.24	-0.542396	0.0925988	-5.85749	4.7e-09	5.8e-08	16	73892305	74411825	-	protein_coding
Ak4	ENSMUSG00000028527	88.9342	-1.40557	0.240018	-5.85612	4.74e-09	5.85e-08	4	101419276	101466995	+	protein_coding
Ppp1r9b	ENSMUSG00000038976	5478.2	-0.429216	0.0733213	-5.85391	4.8e-09	5.92e-08	11	94991034	95006899	+	protein_coding
Chsy1	ENSMUSG00000032640	321.394	-0.623725	0.106681	-5.84665	5.02e-09	6.18e-08	7	66109514	66173798	+	protein_coding
Ndufa12	ENSMUSG00000020022	737.057	0.626823	0.107282	5.84279	5.13e-09	6.32e-08	10	94198954	94221443	+	protein_coding
Ncoa7	ENSMUSG00000039697	4375.47	-0.479393	0.0820545	-5.84237	5.15e-09	6.34e-08	10	30628998	30803326	-	protein_coding
Syde1	ENSMUSG00000032714	523.317	0.518756	0.0888021	5.84171	5.17e-09	6.36e-08	10	78584502	78591964	-	protein_coding
P2rx2	ENSMUSG00000029503	76.9826	-1.53885	0.263589	-5.83808	5.28e-09	6.49e-08	5	110339811	110343212	-	protein_coding
Adamts5	ENSMUSG00000022894	1377.54	0.537868	0.0921358	5.83777	5.29e-09	6.5e-08	16	85858169	85901125	-	protein_coding
Azin2	ENSMUSG00000028789	2569.74	-0.428289	0.0734037	-5.83472	5.39e-09	6.61e-08	4	128930232	128962442	-	protein_coding
Sspo	ENSMUSG00000029797	91.8098	1.00736	0.172657	5.83448	5.4e-09	6.62e-08	6	48448228	48501250	+	protein_coding
Bmpr1b	ENSMUSG00000052430	69.0726	-1.16355	0.199457	-5.8336	5.42e-09	6.65e-08	3	141837135	142169425	-	protein_coding
Ubr5	ENSMUSG00000037487	2967.65	-0.46632	0.0799561	-5.8322	5.47e-09	6.7e-08	15	37967327	38078853	-	protein_coding
Pnmal2	ENSMUSG00000070802	1152.73	0.592306	0.101576	5.83118	5.5e-09	6.74e-08	7	16944681	16948828	+	protein_coding
Trp53bp1	ENSMUSG00000043909	1926.84	-0.490073	0.084053	-5.83052	5.53e-09	6.76e-08	2	121193280	121271407	-	protein_coding
Iqce	ENSMUSG00000036555	493.211	-0.538675	0.0925048	-5.82321	5.77e-09	7.06e-08	5	140661826	140702378	-	protein_coding
Stk4	ENSMUSG00000018209	719.413	-0.545835	0.093749	-5.82231	5.8e-09	7.09e-08	2	164070321	164155524	+	protein_coding
Thbd	ENSMUSG00000074743	334.757	-0.748469	0.128569	-5.82156	5.83e-09	7.12e-08	2	148404465	148408188	-	protein_coding
Gas6	ENSMUSG00000031451	5615.07	0.453804	0.0779698	5.82026	5.88e-09	7.17e-08	8	13465373	13494490	-	protein_coding
9530053A07Rik	ENSMUSG00000078776	43.0114	-1.42293	0.244495	-5.81986	5.89e-09	7.18e-08	7	28129465	28164811	+	protein_coding
Gpm6b	ENSMUSG00000031342	7152.41	0.481164	0.0827767	5.8128	6.14e-09	7.49e-08	X	166238910	166388988	+	protein_coding
Plcxd2	ENSMUSG00000087141	3116.35	0.459574	0.0791011	5.80996	6.25e-09	7.61e-08	16	45959262	46010218	-	protein_coding
Boc	ENSMUSG00000022687	528.856	-0.666645	0.114766	-5.80872	6.3e-09	7.66e-08	16	44485048	44558897	-	protein_coding
Glce	ENSMUSG00000032252	1315.92	-0.485624	0.0836155	-5.80782	6.33e-09	7.7e-08	9	62057247	62122655	-	protein_coding
Lars2	ENSMUSG00000035202	4063.82	0.594566	0.102381	5.8074	6.34e-09	7.71e-08	9	123366926	123462666	+	protein_coding
F730016J06Rik	ENSMUSG00000086425	37.1231	-1.52632	0.262869	-5.80639	6.38e-09	7.75e-08	2	28095476	28127731	+	lincRNA
1700020I14Rik	ENSMUSG00000085438	5817.29	0.394283	0.067915	5.80554	6.42e-09	7.78e-08	2	119594296	119607502	+	lincRNA
Tstd1	ENSMUSG00000103711	64.0881	-1.15586	0.199096	-5.80551	6.42e-09	7.78e-08	1	171418871	171420352	+	protein_coding
Lynx1	ENSMUSG00000022594	14576.8	0.480606	0.0828012	5.80434	6.46e-09	7.83e-08	15	74747851	74753046	-	protein_coding
B3galnt1	ENSMUSG00000043300	939.502	0.514368	0.0886307	5.8035	6.49e-09	7.86e-08	3	69574157	69598960	-	protein_coding
Snap29	ENSMUSG00000022765	737.127	-0.463242	0.0798212	-5.80349	6.49e-09	7.86e-08	16	17406002	17430826	+	protein_coding
Tmpo	ENSMUSG00000019961	746.397	0.536454	0.0924484	5.80274	6.52e-09	7.89e-08	10	91147570	91181315	-	protein_coding
Ccni	ENSMUSG00000063015	4181.36	0.382631	0.0659396	5.80275	6.52e-09	7.89e-08	5	93181932	93206495	-	protein_coding
Gsta4	ENSMUSG00000032348	304.929	0.634095	0.109289	5.80202	6.55e-09	7.91e-08	9	78182773	78209349	+	protein_coding
Cdh9	ENSMUSG00000025370	136.644	-1.1673	0.201363	-5.797	6.75e-09	8.15e-08	15	16778100	16857094	+	protein_coding
Scin	ENSMUSG00000002565	238.085	-0.926965	0.160061	-5.79132	6.98e-09	8.42e-08	12	40059768	40134228	-	protein_coding
Mgst1	ENSMUSG00000008540	316.681	0.741584	0.128088	5.78964	7.05e-09	8.5e-08	6	138140315	138156755	+	protein_coding
Iffo2	ENSMUSG00000041025	356.914	0.620446	0.10725	5.78506	7.25e-09	8.73e-08	4	139530547	139620382	+	protein_coding
Pax2	ENSMUSG00000004231	24.5232	-1.68519	0.291461	-5.78187	7.39e-09	8.89e-08	19	44756044	44837871	+	protein_coding
Ccdc141	ENSMUSG00000044033	2141.56	-0.502362	0.0869391	-5.77832	7.55e-09	9.08e-08	2	77009901	77170636	-	protein_coding
Diras2	ENSMUSG00000047842	1018.42	-0.529612	0.091675	-5.77705	7.6e-09	9.14e-08	13	52504374	52530836	-	protein_coding
Lgalsl	ENSMUSG00000042363	847.224	0.456312	0.0790382	5.77331	7.77e-09	9.34e-08	11	20823575	20831056	-	protein_coding
Pam	ENSMUSG00000026335	4154.69	-0.424706	0.0735673	-5.77302	7.79e-09	9.35e-08	1	97795113	98095646	-	protein_coding
Serpinh1	ENSMUSG00000070436	1671.8	0.630967	0.10935	5.77019	7.92e-09	9.5e-08	7	99345375	99353239	-	protein_coding
Rbm11	ENSMUSG00000032940	904.695	-0.440025	0.0762626	-5.76987	7.93e-09	9.51e-08	16	75592843	75602829	+	protein_coding
Parp8	ENSMUSG00000021725	517.662	-0.528748	0.091653	-5.76903	7.97e-09	9.55e-08	13	116854823	117025516	-	protein_coding
Cacnb1	ENSMUSG00000020882	1561.42	-0.431294	0.0747733	-5.76803	8.02e-09	9.6e-08	11	98001507	98023034	-	protein_coding
Pygo1	ENSMUSG00000034910	311.856	0.597195	0.103583	5.76539	8.15e-09	9.75e-08	9	72925644	72952181	+	protein_coding
Ppfia2	ENSMUSG00000053825	898.841	-0.648548	0.112532	-5.76321	8.25e-09	9.87e-08	10	106470309	106933467	+	protein_coding
Nxph3	ENSMUSG00000046719	290.767	-0.736074	0.127725	-5.76294	8.27e-09	9.88e-08	11	95509844	95514570	-	protein_coding
Thra	ENSMUSG00000058756	5972.76	-0.459568	0.07976	-5.76189	8.32e-09	9.93e-08	11	98740637	98769006	+	protein_coding
Camta1	ENSMUSG00000014592	7131.78	-0.334185	0.0580045	-5.76137	8.34e-09	9.96e-08	4	150917321	151861876	-	protein_coding
Vamp5	ENSMUSG00000073002	214.233	0.771653	0.133976	5.75965	8.43e-09	1.01e-07	6	72368793	72380468	-	protein_coding
Greb1	ENSMUSG00000036523	460.506	0.570647	0.0991479	5.75551	8.64e-09	1.03e-07	12	16670614	16800886	-	protein_coding
Col19a1	ENSMUSG00000026141	115.214	1.03819	0.180427	5.75407	8.71e-09	1.04e-07	1	24261889	24587472	-	protein_coding
Mbp	ENSMUSG00000041607	57531.7	0.86067	0.149628	5.75206	8.82e-09	1.05e-07	18	82475145	82585637	+	protein_coding
Ocrl	ENSMUSG00000001173	1601.82	-0.411676	0.0715685	-5.75219	8.81e-09	1.05e-07	X	47912386	47965868	+	protein_coding
Itpripl2	ENSMUSG00000095115	574.222	0.69583	0.121028	5.74932	8.96e-09	1.07e-07	7	118485110	118491975	-	protein_coding
Fig4	ENSMUSG00000038417	1409.17	-0.532862	0.0927835	-5.74307	9.3e-09	1.1e-07	10	41188171	41303260	-	protein_coding
Adgrg1	ENSMUSG00000031785	4733.73	-0.416772	0.0725753	-5.74262	9.32e-09	1.11e-07	8	94974750	95014217	+	protein_coding
Cntfr	ENSMUSG00000028444	2100.44	0.387677	0.0675953	5.73526	9.74e-09	1.16e-07	4	41657497	41697089	-	protein_coding
Cela1	ENSMUSG00000023031	342.464	0.725675	0.126577	5.73309	9.86e-09	1.17e-07	15	100674424	100687920	-	protein_coding
Ublcp1	ENSMUSG00000041231	992.884	0.419307	0.0731492	5.73222	9.91e-09	1.17e-07	11	44454570	44470498	-	protein_coding
Atf2	ENSMUSG00000027104	1643.18	-0.410002	0.071546	-5.7306	1e-08	1.18e-07	2	73816508	73892639	-	protein_coding
Atl3	ENSMUSG00000024759	3130.53	-0.450469	0.0786177	-5.72987	1.01e-08	1.19e-07	19	7494039	7538608	+	protein_coding
Scrt1	ENSMUSG00000048385	2839.51	0.517027	0.0903376	5.72328	1.04e-08	1.24e-07	15	76516202	76522129	-	protein_coding
Lingo1	ENSMUSG00000049556	2482.56	0.415085	0.0725929	5.71799	1.08e-08	1.27e-07	9	56618474	56796468	-	protein_coding
Fam63b	ENSMUSG00000042444	2708.91	-0.404364	0.0707207	-5.71776	1.08e-08	1.27e-07	9	70599013	70657174	-	protein_coding
Nrg2	ENSMUSG00000060275	160.932	-0.871398	0.152511	-5.71367	1.11e-08	1.3e-07	18	36017706	36197380	-	protein_coding
Gas2	ENSMUSG00000030498	463.48	0.524734	0.0919333	5.70777	1.14e-08	1.35e-07	7	51862014	51994975	+	protein_coding
Tubb5	ENSMUSG00000001525	33088	-0.29796	0.0521975	-5.70832	1.14e-08	1.35e-07	17	35833920	35838306	-	protein_coding
Uqcc2	ENSMUSG00000024208	1492.74	0.573315	0.100467	5.70652	1.15e-08	1.36e-07	17	27122662	27133916	-	protein_coding
Abcc1	ENSMUSG00000023088	420.757	-0.59289	0.103902	-5.70624	1.16e-08	1.36e-07	16	14361557	14475737	+	protein_coding
Atp5f1	ENSMUSG00000000563	3512.38	0.459678	0.0805704	5.70529	1.16e-08	1.37e-07	3	105942697	105960099	-	protein_coding
Atp1b1	ENSMUSG00000026576	26764.2	0.403539	0.0707355	5.7049	1.16e-08	1.37e-07	1	164437108	164458355	-	protein_coding
RP23-357C16.1	ENSMUSG00000110408	218.61	-0.817848	0.143354	-5.70508	1.16e-08	1.37e-07	9	117708191	117872584	-	lincRNA
Abcd4	ENSMUSG00000021240	377.927	-0.647176	0.113495	-5.70224	1.18e-08	1.39e-07	12	84602530	84617466	-	protein_coding
Gm15440	ENSMUSG00000051107	192.681	-1.03173	0.180952	-5.70166	1.19e-08	1.39e-07	13	51685528	51701041	-	protein_coding
Kcnab1	ENSMUSG00000027827	4342.23	-0.418357	0.0733947	-5.7001	1.2e-08	1.4e-07	3	65109383	65378223	+	protein_coding
Myl6b	ENSMUSG00000039824	438.7	0.622379	0.109202	5.69931	1.2e-08	1.41e-07	10	128494156	128498685	-	protein_coding
Rnf130	ENSMUSG00000020376	941.284	0.566135	0.0993481	5.6985	1.21e-08	1.42e-07	11	50025345	50104758	+	protein_coding
Spred1	ENSMUSG00000027351	1997.65	0.354769	0.0623419	5.69069	1.27e-08	1.48e-07	2	117121373	117182279	+	protein_coding
9030624J02Rik	ENSMUSG00000030982	1882.5	-0.358732	0.0630311	-5.69134	1.26e-08	1.48e-07	7	118740225	118842966	+	protein_coding
Baiap2l1	ENSMUSG00000038859	1232.2	0.637445	0.112032	5.68986	1.27e-08	1.49e-07	5	144264525	144358112	-	protein_coding
Efna3	ENSMUSG00000028039	89.3802	0.984737	0.173126	5.68797	1.29e-08	1.5e-07	3	89313898	89322965	-	protein_coding
Cbx6	ENSMUSG00000089715	9111.72	0.46504	0.0817838	5.68621	1.3e-08	1.52e-07	15	79823895	79834688	-	protein_coding
Mov10	ENSMUSG00000002227	102.91	-0.978044	0.172058	-5.6844	1.31e-08	1.53e-07	3	104794835	104818563	-	protein_coding
Ctdsp1	ENSMUSG00000026176	461.457	0.587963	0.103501	5.68074	1.34e-08	1.56e-07	1	74391508	74397285	+	protein_coding
Uqcr11	ENSMUSG00000020163	1729.5	0.556008	0.0979143	5.67851	1.36e-08	1.58e-07	10	80402996	80406830	-	protein_coding
Rnf128	ENSMUSG00000031438	295.442	0.731323	0.128797	5.67808	1.36e-08	1.59e-07	X	139563315	139673145	+	protein_coding
Mgst3	ENSMUSG00000026688	2334.07	0.521933	0.0919275	5.67766	1.37e-08	1.59e-07	1	167371965	167393841	-	protein_coding
Unc79	ENSMUSG00000021198	278.831	-0.653649	0.115265	-5.67084	1.42e-08	1.65e-07	12	102948858	103184065	+	protein_coding
Th	ENSMUSG00000000214	1981.33	-1.55415	0.274081	-5.67043	1.42e-08	1.66e-07	7	142892751	142931128	-	protein_coding
Tnfaip8l1	ENSMUSG00000044469	160.154	1.08411	0.191253	5.66845	1.44e-08	1.67e-07	17	56162476	56173955	+	protein_coding
Slc9a5	ENSMUSG00000014786	533.02	0.49813	0.0878863	5.6679	1.45e-08	1.68e-07	8	105348842	105369881	+	protein_coding
Spint1	ENSMUSG00000027315	185.068	1.01572	0.179293	5.66515	1.47e-08	1.7e-07	2	119237361	119249527	+	protein_coding
Gm11613	ENSMUSG00000085586	369.779	0.62684	0.110671	5.66402	1.48e-08	1.71e-07	11	97644183	97660367	-	processed_transcript
Ppp2r5d	ENSMUSG00000059409	1414.79	-0.408663	0.0721573	-5.6635	1.48e-08	1.72e-07	17	46682990	46705002	-	protein_coding
Dbt	ENSMUSG00000000340	623.773	0.529055	0.0934657	5.66042	1.51e-08	1.75e-07	3	116513069	116549981	+	protein_coding
RP23-291B1.2	ENSMUSG00000108434	81.0698	1.12598	0.199016	5.65776	1.53e-08	1.77e-07	7	37317898	37321100	-	lincRNA
Atp5j2	ENSMUSG00000038690	2833.39	0.503265	0.0889535	5.65763	1.53e-08	1.77e-07	5	145183697	145192062	-	protein_coding
Cd59a	ENSMUSG00000032679	1943.55	0.412765	0.072954	5.65788	1.53e-08	1.77e-07	2	104095800	104115354	+	protein_coding
Zdhhc23	ENSMUSG00000036304	37.2001	-1.61114	0.284789	-5.65732	1.54e-08	1.78e-07	16	43969077	43979093	-	protein_coding
Camkk1	ENSMUSG00000020785	1087.63	0.459572	0.0812798	5.6542	1.57e-08	1.81e-07	11	73019007	73042073	+	protein_coding
Cd9	ENSMUSG00000030342	11744.7	-0.516417	0.0913564	-5.65278	1.58e-08	1.82e-07	6	125460265	125494791	-	protein_coding
Galm	ENSMUSG00000035473	526.081	0.707884	0.125252	5.65167	1.59e-08	1.83e-07	17	80127470	80185101	+	protein_coding
Yap1	ENSMUSG00000053110	911.805	0.575601	0.101898	5.64881	1.62e-08	1.86e-07	9	7931998	8004596	-	protein_coding
Sostdc1	ENSMUSG00000036169	801.883	0.537194	0.0950982	5.64884	1.62e-08	1.86e-07	12	36314168	36318452	+	protein_coding
Csdc2	ENSMUSG00000042109	2311.86	0.442954	0.0784272	5.64797	1.62e-08	1.87e-07	15	81936758	81950941	+	protein_coding
Htr7	ENSMUSG00000024798	533.267	0.611882	0.108399	5.64472	1.65e-08	1.9e-07	19	35958733	36057507	-	protein_coding
Chchd3	ENSMUSG00000053768	1523.6	0.381421	0.0676388	5.63908	1.71e-08	1.96e-07	6	32790975	33060260	-	protein_coding
Mdh1	ENSMUSG00000020321	15042.2	0.458323	0.0812863	5.63838	1.72e-08	1.97e-07	11	21556786	21572367	-	protein_coding
Vamp2	ENSMUSG00000020894	13693.2	-0.4709	0.0835142	-5.63856	1.71e-08	1.97e-07	11	69088489	69092384	+	protein_coding
Rspo1	ENSMUSG00000028871	268.397	-0.768515	0.136374	-5.63535	1.75e-08	2e-07	4	124986429	125009099	+	protein_coding
Prrt4	ENSMUSG00000079654	49.7135	-1.3456	0.23884	-5.63391	1.76e-08	2.02e-07	6	29169231	29179584	-	protein_coding
Trpa1	ENSMUSG00000032769	1277.68	-1.54734	0.274691	-5.63305	1.77e-08	2.03e-07	1	14872647	14918862	-	protein_coding
Deb1	ENSMUSG00000032526	568.993	0.574997	0.102091	5.6322	1.78e-08	2.04e-07	9	121710328	121713388	+	protein_coding
Msn	ENSMUSG00000031207	10071.6	-0.362666	0.0643959	-5.63181	1.78e-08	2.04e-07	X	96096041	96168552	+	protein_coding
Rbm43	ENSMUSG00000036249	490.497	-0.508234	0.0902813	-5.62945	1.81e-08	2.07e-07	2	51924447	51935163	-	protein_coding
Gm7967	ENSMUSG00000100009	8.35889	-1.96387	0.348871	-5.62922	1.81e-08	2.07e-07	1	98589516	98607384	+	lincRNA
Stx11	ENSMUSG00000039232	156.049	0.837374	0.148787	5.62799	1.82e-08	2.08e-07	10	12939982	12964259	-	protein_coding
Plppr5	ENSMUSG00000033342	138.329	0.827803	0.147142	5.62589	1.85e-08	2.1e-07	3	117574835	117689507	+	protein_coding
Sun1	ENSMUSG00000036817	1418.08	-0.434974	0.0773057	-5.62667	1.84e-08	2.1e-07	5	139200636	139249840	+	protein_coding
Rasef	ENSMUSG00000043003	50.4175	-1.24322	0.221009	-5.62521	1.85e-08	2.11e-07	4	73714578	73790709	-	protein_coding
Itgb6	ENSMUSG00000026971	31.8692	-1.5011	0.267009	-5.62189	1.89e-08	2.15e-07	2	60598291	60722643	-	protein_coding
Otud7b	ENSMUSG00000038495	2312.14	0.578257	0.102921	5.61846	1.93e-08	2.19e-07	3	96104526	96161129	+	protein_coding
Fbll1	ENSMUSG00000051062	174.908	0.859038	0.152949	5.6165	1.95e-08	2.22e-07	11	35797381	35798884	-	protein_coding
Tshb	ENSMUSG00000027857	55.7823	-1.16146	0.20685	-5.61498	1.97e-08	2.23e-07	3	102775464	102782718	-	protein_coding
Kcnd2	ENSMUSG00000060882	96.0496	1.05224	0.187415	5.61448	1.97e-08	2.24e-07	6	21215502	21729805	+	protein_coding
Letmd1	ENSMUSG00000037353	1291.99	-0.393235	0.0701177	-5.60822	2.04e-08	2.32e-07	15	100469033	100479252	+	protein_coding
Rps24	ENSMUSG00000025290	1506.19	0.430246	0.0767553	5.60542	2.08e-08	2.36e-07	14	24490680	24496146	+	protein_coding
Pla2g4e	ENSMUSG00000050211	63.2282	1.17756	0.210271	5.60024	2.14e-08	2.43e-07	2	120166411	120245335	-	protein_coding
St8sia5	ENSMUSG00000025425	218.088	0.881458	0.157586	5.5935	2.23e-08	2.52e-07	18	77185852	77255450	+	protein_coding
Josd1	ENSMUSG00000022426	910.46	-0.419852	0.0750959	-5.59087	2.26e-08	2.56e-07	15	79674249	79687872	-	protein_coding
Ngb	ENSMUSG00000021032	175.079	-0.943276	0.168767	-5.58923	2.28e-08	2.58e-07	12	87097530	87102539	-	protein_coding
Vat1	ENSMUSG00000034993	7084.81	-0.336695	0.06026	-5.58738	2.31e-08	2.61e-07	11	101458744	101466230	-	protein_coding
Hdhd2	ENSMUSG00000025421	1662.3	0.354303	0.0634215	5.58648	2.32e-08	2.62e-07	18	76930125	76972902	+	protein_coding
Polr2a	ENSMUSG00000005198	2418.24	-0.404941	0.0724905	-5.58613	2.32e-08	2.62e-07	11	69733996	69758637	-	protein_coding
Adra2b	ENSMUSG00000058620	19.9861	-1.77369	0.317689	-5.58312	2.36e-08	2.67e-07	2	127363207	127367221	+	protein_coding
Agl	ENSMUSG00000033400	3481.32	0.429169	0.0768788	5.58241	2.37e-08	2.68e-07	3	116739998	116808166	-	protein_coding
Kcnc1	ENSMUSG00000058975	2492.25	0.480548	0.0861225	5.57982	2.41e-08	2.71e-07	7	46396496	46438704	+	protein_coding
Dcaf6	ENSMUSG00000026571	1824.06	-0.393162	0.0704571	-5.58017	2.4e-08	2.71e-07	1	165328697	165460475	-	protein_coding
Ascc3	ENSMUSG00000038774	333.159	-0.679142	0.121712	-5.57993	2.41e-08	2.71e-07	10	50592668	50851202	+	protein_coding
Gm37412	ENSMUSG00000103492	18.094	-1.78168	0.319369	-5.57875	2.42e-08	2.73e-07	1	14788644	14792965	+	TEC
Slitrk3	ENSMUSG00000048304	1713.02	0.659246	0.11821	5.57689	2.45e-08	2.75e-07	3	73047264	73057803	-	protein_coding
Acp7	ENSMUSG00000037469	21.7459	-1.72334	0.308996	-5.57723	2.44e-08	2.75e-07	7	28607633	28631332	-	protein_coding
Sgcd	ENSMUSG00000020354	142.761	-0.953109	0.170914	-5.57654	2.45e-08	2.76e-07	11	46896252	47988969	-	protein_coding
Pgap1	ENSMUSG00000073678	664.842	-0.549104	0.0985362	-5.57261	2.51e-08	2.82e-07	1	54472993	54557684	-	protein_coding
Htr1f	ENSMUSG00000050783	48.3332	-1.38485	0.248607	-5.57046	2.54e-08	2.85e-07	16	64924728	65105784	-	protein_coding
Sv2c	ENSMUSG00000051111	13925.3	-0.429465	0.0771819	-5.56432	2.63e-08	2.95e-07	13	95954593	96132577	-	protein_coding
Trim21	ENSMUSG00000030966	107.622	-0.970501	0.174416	-5.56429	2.63e-08	2.95e-07	7	102557920	102565486	-	protein_coding
Tmem178	ENSMUSG00000024245	102.084	1.0309	0.185339	5.56223	2.66e-08	2.98e-07	17	80944631	81001816	+	protein_coding
Mpc2	ENSMUSG00000026568	1109.77	0.516751	0.0929114	5.56177	2.67e-08	2.99e-07	1	165460636	165481214	+	protein_coding
Gpr155	ENSMUSG00000041762	1340.52	-0.428295	0.0770155	-5.56115	2.68e-08	3e-07	2	73341505	73386572	-	protein_coding
Mta3	ENSMUSG00000055817	1377.82	-0.456813	0.0821466	-5.56095	2.68e-08	3e-07	17	83706162	83821516	+	protein_coding
Zfp706	ENSMUSG00000062397	3027.98	0.347869	0.0625616	5.56042	2.69e-08	3.01e-07	15	36997030	37007402	-	protein_coding
Ddb1	ENSMUSG00000024740	6167.32	-0.348141	0.0626161	-5.55992	2.7e-08	3.01e-07	19	10605624	10629813	+	protein_coding
Gulp1	ENSMUSG00000056870	518.759	0.736356	0.132489	5.55787	2.73e-08	3.05e-07	1	44551510	44796838	+	protein_coding
Selenop	ENSMUSG00000064373	9104.6	0.51299	0.0923167	5.55684	2.75e-08	3.06e-07	15	3268546	3280508	+	protein_coding
Fam81a	ENSMUSG00000032224	1058.83	0.438523	0.0789534	5.55419	2.79e-08	3.11e-07	9	70088510	70142560	-	protein_coding
Ifnar1	ENSMUSG00000022967	1050.77	-0.539399	0.0971223	-5.55381	2.8e-08	3.11e-07	16	91485237	91507441	+	protein_coding
Cit	ENSMUSG00000029516	463.731	0.614966	0.110784	5.55106	2.84e-08	3.16e-07	5	115845277	116008947	+	protein_coding
Sphk1	ENSMUSG00000061878	330.225	0.680851	0.122671	5.55021	2.85e-08	3.17e-07	11	116530924	116536674	+	protein_coding
Gm42372	ENSMUSG00000108348	1434.27	0.443868	0.0800094	5.5477	2.89e-08	3.22e-07	7	16983085	16988152	+	protein_coding
B3galt5	ENSMUSG00000074892	647.7	0.639092	0.115222	5.54663	2.91e-08	3.23e-07	16	96235800	96319859	+	protein_coding
Sema6c	ENSMUSG00000038777	1394.52	0.56086	0.101114	5.54679	2.91e-08	3.23e-07	3	95160456	95174024	+	protein_coding
Fam53c	ENSMUSG00000034300	2084.35	-0.410988	0.0740954	-5.54673	2.91e-08	3.23e-07	18	34758905	34773760	+	protein_coding
Coq7	ENSMUSG00000030652	794.157	0.66366	0.119672	5.54567	2.93e-08	3.25e-07	7	118509658	118533356	-	protein_coding
Gm45052	ENSMUSG00000108313	7.4837	-1.93363	0.348746	-5.54451	2.95e-08	3.27e-07	7	63962239	63967744	+	lincRNA
Ogdhl	ENSMUSG00000021913	1271.23	0.488237	0.0880705	5.5437	2.96e-08	3.28e-07	14	32322018	32347820	+	protein_coding
Serac1	ENSMUSG00000015659	147.949	-0.77985	0.140686	-5.54321	2.97e-08	3.29e-07	17	6042195	6079741	-	protein_coding
Grasp	ENSMUSG00000000531	204.986	0.691879	0.124853	5.54156	3e-08	3.31e-07	15	101224206	101232755	+	protein_coding
Fuom	ENSMUSG00000025466	261.203	0.737062	0.133051	5.53969	3.03e-08	3.35e-07	7	140096769	140102441	-	protein_coding
Gm16976	ENSMUSG00000085500	32.1629	-1.43771	0.25966	-5.53688	3.08e-08	3.4e-07	14	44858670	44974944	+	processed_transcript
Tex261	ENSMUSG00000014748	1981.23	-0.379222	0.0685004	-5.53606	3.09e-08	3.41e-07	6	83768884	83775813	-	protein_coding
Sdcbp	ENSMUSG00000028249	13831.2	-0.422946	0.0763953	-5.53628	3.09e-08	3.41e-07	4	6365649	6408423	+	protein_coding
Serpina1e	ENSMUSG00000072849	12.2498	-1.91292	0.345512	-5.53648	3.09e-08	3.41e-07	12	103946930	103958975	-	protein_coding
Sult1a1	ENSMUSG00000030711	822.497	0.834899	0.150918	5.53213	3.16e-08	3.48e-07	7	126672864	126676432	-	protein_coding
Plod1	ENSMUSG00000019055	884.48	0.524352	0.0947751	5.53259	3.16e-08	3.48e-07	4	147909752	147936767	-	protein_coding
Mme	ENSMUSG00000027820	876.086	0.7969	0.1441	5.5302	3.2e-08	3.52e-07	3	63241536	63386030	+	protein_coding
Kdelr3	ENSMUSG00000010830	226.059	0.899601	0.162705	5.52902	3.22e-08	3.54e-07	15	79516407	79527739	+	protein_coding
Hsd17b12	ENSMUSG00000027195	1824.2	-0.396049	0.0716398	-5.52834	3.23e-08	3.55e-07	2	94032688	94157964	-	protein_coding
Atp5o	ENSMUSG00000022956	3071.45	0.411199	0.0744084	5.52625	3.27e-08	3.59e-07	16	91684397	91931687	-	protein_coding
Uqcrq	ENSMUSG00000044894	2721.23	0.637089	0.115335	5.5238	3.32e-08	3.63e-07	11	53427921	53430831	-	protein_coding
Ndufa5	ENSMUSG00000023089	1756.9	0.621852	0.112567	5.52429	3.31e-08	3.63e-07	6	24518665	24528013	-	protein_coding
Atp5e	ENSMUSG00000016252	1959.79	0.569653	0.103123	5.52403	3.31e-08	3.63e-07	2	174461071	174464105	-	protein_coding
Scn2b	ENSMUSG00000070304	1135.92	-0.78092	0.141373	-5.52381	3.32e-08	3.63e-07	9	45117781	45130070	+	protein_coding
Atxn2l	ENSMUSG00000032637	2350.34	-0.443052	0.0802323	-5.52211	3.35e-08	3.67e-07	7	126491707	126503437	-	protein_coding
Slc34a2	ENSMUSG00000029188	10.3686	-1.90993	0.345866	-5.52218	3.35e-08	3.67e-07	5	53038080	53071664	+	protein_coding
Lrrk1	ENSMUSG00000015133	171.001	-0.737427	0.133633	-5.5183	3.42e-08	3.74e-07	7	66226911	66388350	-	protein_coding
Atp6ap1l	ENSMUSG00000078958	134.893	0.818488	0.148415	5.51487	3.49e-08	3.81e-07	13	90883432	90905355	-	protein_coding
Efhd1	ENSMUSG00000026255	588.83	0.845172	0.153325	5.5123	3.54e-08	3.87e-07	1	87264362	87310839	+	protein_coding
Zfr	ENSMUSG00000022201	3424.53	-0.368057	0.0667692	-5.51238	3.54e-08	3.87e-07	15	12117830	12185683	+	protein_coding
Sdhc	ENSMUSG00000058076	2524.51	0.500451	0.0907983	5.51167	3.55e-08	3.88e-07	1	171127164	171150603	-	protein_coding
Mxi1	ENSMUSG00000025025	1000.98	0.439347	0.0797172	5.51132	3.56e-08	3.88e-07	19	53310505	53375810	+	protein_coding
Gpr162	ENSMUSG00000038390	603.465	-0.663252	0.120392	-5.50908	3.61e-08	3.93e-07	6	124858443	124863983	-	protein_coding
Lats2	ENSMUSG00000021959	1555.39	-0.390352	0.0708662	-5.50829	3.62e-08	3.95e-07	14	57642076	57758388	-	protein_coding
Ikzf2	ENSMUSG00000025997	141.916	0.779372	0.141661	5.50167	3.76e-08	4.09e-07	1	69531213	69687245	-	protein_coding
Alad	ENSMUSG00000028393	609.887	0.534444	0.0971656	5.50034	3.79e-08	4.12e-07	4	62509168	62519918	-	protein_coding
Ralbp1	ENSMUSG00000024096	3280.95	-0.336353	0.0611707	-5.49859	3.83e-08	4.16e-07	17	65848432	65885755	-	protein_coding
Olfm3	ENSMUSG00000027965	112.893	0.921265	0.167574	5.49765	3.85e-08	4.18e-07	3	114904077	115125722	+	protein_coding
Rassf4	ENSMUSG00000042129	1827.17	0.508478	0.0924972	5.49722	3.86e-08	4.18e-07	6	116633007	116673952	-	protein_coding
Hexa	ENSMUSG00000025232	1568.9	-0.415881	0.0756478	-5.49759	3.85e-08	4.18e-07	9	59539539	59565109	+	protein_coding
Uggt1	ENSMUSG00000037470	2151.28	-0.53777	0.097826	-5.49721	3.86e-08	4.18e-07	1	36140026	36244720	-	protein_coding
Ndufc2	ENSMUSG00000030647	1843.98	0.561961	0.102261	5.49534	3.9e-08	4.23e-07	7	97400002	97407802	+	protein_coding
Cxxc5	ENSMUSG00000046668	959.714	0.55238	0.100536	5.49434	3.92e-08	4.25e-07	18	35829817	35861687	+	protein_coding
Bace2	ENSMUSG00000040605	458.154	0.668071	0.121622	5.493	3.95e-08	4.28e-07	16	97356727	97439012	+	protein_coding
Itsn2	ENSMUSG00000020640	1374.38	-0.624865	0.113765	-5.49261	3.96e-08	4.28e-07	12	4593007	4713950	+	protein_coding
Sord	ENSMUSG00000027227	1285.12	0.460107	0.083776	5.49211	3.97e-08	4.29e-07	2	122234748	122265340	+	protein_coding
Rplp0	ENSMUSG00000067274	3082.12	0.366281	0.0666955	5.49185	3.98e-08	4.29e-07	5	115559466	115563727	+	protein_coding
Mllt3	ENSMUSG00000028496	769.349	-0.440051	0.0801223	-5.49225	3.97e-08	4.29e-07	4	87769924	88033364	-	protein_coding
Me3	ENSMUSG00000030621	182.208	0.763735	0.139146	5.48874	4.05e-08	4.37e-07	7	89632391	89854359	+	protein_coding
Morn4	ENSMUSG00000049670	1468.46	-0.396729	0.0722891	-5.48809	4.06e-08	4.38e-07	19	42074938	42086370	-	protein_coding
Ticam1	ENSMUSG00000047123	165.163	-0.772122	0.140694	-5.48795	4.07e-08	4.38e-07	17	56269318	56276786	-	protein_coding
Hk2	ENSMUSG00000000628	137.526	0.935891	0.170654	5.48413	4.16e-08	4.48e-07	6	82725024	82774454	-	protein_coding
Cacybp	ENSMUSG00000014226	2396.83	0.343307	0.0626464	5.48007	4.25e-08	4.58e-07	1	160202366	160212875	-	protein_coding
Astn1	ENSMUSG00000026587	2564.4	-0.372591	0.0680145	-5.47811	4.3e-08	4.63e-07	1	158362272	158691781	+	protein_coding
Klhl13	ENSMUSG00000036782	421.362	0.55957	0.102156	5.47758	4.31e-08	4.64e-07	X	23219270	23365082	-	protein_coding
Cds1	ENSMUSG00000029330	2372.03	0.42627	0.07786	5.47483	4.38e-08	4.71e-07	5	101765129	101823858	+	protein_coding
Ndufa4	ENSMUSG00000029632	6558.2	0.506019	0.0925037	5.47025	4.49e-08	4.83e-07	6	11900291	11907497	-	protein_coding
Il13ra1	ENSMUSG00000017057	153.574	-0.815869	0.14916	-5.46974	4.51e-08	4.84e-07	X	36112109	36171259	+	protein_coding
Bdkrb2	ENSMUSG00000021070	25.8772	-1.62101	0.296401	-5.46898	4.53e-08	4.86e-07	12	105563171	105593071	+	protein_coding
Ccnjl	ENSMUSG00000044707	45.287	-1.27899	0.234043	-5.46476	4.64e-08	4.97e-07	11	43528783	43586997	+	protein_coding
Ier3ip1	ENSMUSG00000090000	1226.95	0.688575	0.126049	5.46276	4.69e-08	5.02e-07	18	76930016	76941605	+	protein_coding
Gm16758	ENSMUSG00000086534	40.5344	1.325	0.242636	5.46086	4.74e-08	5.07e-07	17	29890083	29897067	+	processed_transcript
Ano1	ENSMUSG00000031075	299.141	0.726805	0.13309	5.46098	4.74e-08	5.07e-07	7	144588548	144751974	-	protein_coding
Sccpdh	ENSMUSG00000038936	2333.38	0.461239	0.0844697	5.46041	4.75e-08	5.08e-07	1	179668209	179687189	+	protein_coding
Rab15	ENSMUSG00000021062	5361.75	-0.33228	0.0608617	-5.45959	4.77e-08	5.1e-07	12	76797959	76822908	-	protein_coding
Kif26a	ENSMUSG00000021294	76.3563	-1.05539	0.193318	-5.45937	4.78e-08	5.1e-07	12	112146207	112181747	+	protein_coding
E2f6	ENSMUSG00000057469	1034.87	0.453305	0.0830355	5.45917	4.78e-08	5.11e-07	12	16810964	16826743	+	protein_coding
H3f3b	ENSMUSG00000016559	2463.23	0.513685	0.0941343	5.45694	4.84e-08	5.17e-07	11	116021911	116027962	-	protein_coding
Gm15674	ENSMUSG00000087691	36.8486	-1.47337	0.270034	-5.45623	4.86e-08	5.19e-07	1	130422823	130437914	+	antisense
Fth1	ENSMUSG00000024661	37110.6	0.450931	0.0826602	5.45524	4.89e-08	5.21e-07	19	9982702	9985092	+	protein_coding
Pfdn1	ENSMUSG00000024346	1546.76	0.355876	0.0652356	5.45524	4.89e-08	5.21e-07	18	36403678	36454495	-	protein_coding
Eps15	ENSMUSG00000028552	6164.16	-0.345117	0.0632813	-5.4537	4.93e-08	5.25e-07	4	109280267	109387817	+	protein_coding
Akap17b	ENSMUSG00000059708	518.085	-0.487268	0.0893495	-5.45351	4.94e-08	5.25e-07	X	36608313	36645395	-	protein_coding
Trim68	ENSMUSG00000073968	145.927	-0.828307	0.151925	-5.45207	4.98e-08	5.29e-07	7	102677581	102687327	-	protein_coding
Trpc5	ENSMUSG00000041710	23.5009	-1.7604	0.322901	-5.45181	4.99e-08	5.3e-07	X	144381670	144688180	-	protein_coding
Nab2	ENSMUSG00000025402	398.99	0.687378	0.126112	5.45052	5.02e-08	5.33e-07	10	127660917	127668568	-	protein_coding
Orai3	ENSMUSG00000043964	417.409	-0.52556	0.0964826	-5.4472	5.12e-08	5.43e-07	7	127769814	127775150	+	protein_coding
Lgi2	ENSMUSG00000039252	4400.86	0.538219	0.0988159	5.44669	5.13e-08	5.44e-07	5	52533516	52566462	-	protein_coding
Ly6h	ENSMUSG00000022577	1048.97	0.72336	0.132853	5.4448	5.19e-08	5.5e-07	15	75551267	75567255	-	protein_coding
Gpr173	ENSMUSG00000056679	518.199	-0.56024	0.102923	-5.44331	5.23e-08	5.54e-07	X	152343597	152368704	-	protein_coding
Creg1	ENSMUSG00000040713	477.234	0.614217	0.112865	5.44206	5.27e-08	5.58e-07	1	165763745	165775308	+	protein_coding
Endod1	ENSMUSG00000037419	14628.2	0.483253	0.088814	5.44119	5.29e-08	5.6e-07	9	14353989	14381507	-	protein_coding
Serinc3	ENSMUSG00000017707	8752.54	-0.305738	0.0561926	-5.4409	5.3e-08	5.6e-07	2	163623271	163645131	-	protein_coding
Map3k3	ENSMUSG00000020700	370.875	-0.636795	0.11703	-5.44128	5.29e-08	5.6e-07	11	106084612	106155446	+	protein_coding
Gm28578	ENSMUSG00000100417	32.1897	-1.54471	0.283938	-5.44029	5.32e-08	5.62e-07	19	45329628	45338323	-	lincRNA
Thy1	ENSMUSG00000032011	23554.1	0.458896	0.0843653	5.4394	5.35e-08	5.64e-07	9	44043383	44048579	+	protein_coding
St3gal4	ENSMUSG00000032038	373.514	-0.551532	0.101414	-5.43842	5.38e-08	5.67e-07	9	35046575	35119268	-	protein_coding
Fam198b	ENSMUSG00000027955	810.478	0.619301	0.113888	5.43781	5.39e-08	5.69e-07	3	79884532	79946280	+	protein_coding
Icosl	ENSMUSG00000000732	68.5643	-1.16148	0.213612	-5.43734	5.41e-08	5.7e-07	10	78069359	78079525	+	protein_coding
Aff2	ENSMUSG00000031189	96.8807	-1.24673	0.229302	-5.43705	5.42e-08	5.71e-07	X	69360293	69868037	+	protein_coding
B230118H07Rik	ENSMUSG00000027165	648.045	0.514486	0.0946681	5.43463	5.49e-08	5.78e-07	2	101560780	101649532	-	protein_coding
Ndufv2	ENSMUSG00000024099	3304.41	0.49932	0.0920199	5.42622	5.76e-08	6.06e-07	17	66078794	66101559	-	protein_coding
Kcnd1	ENSMUSG00000009731	7506.89	-0.423331	0.0780673	-5.42264	5.87e-08	6.17e-07	X	7822288	7838280	+	protein_coding
Surf4	ENSMUSG00000014867	2766.75	-0.35075	0.064686	-5.42235	5.88e-08	6.18e-07	2	26920039	26933928	-	protein_coding
Gjc1	ENSMUSG00000034520	104.209	0.867527	0.160141	5.41728	6.05e-08	6.36e-07	11	102799578	102819700	-	protein_coding
Fli1	ENSMUSG00000016087	81.5752	-1.00884	0.186302	-5.41509	6.13e-08	6.43e-07	9	32422203	32542861	-	protein_coding
Art3	ENSMUSG00000034842	2070.38	0.613489	0.113301	5.4147	6.14e-08	6.44e-07	5	92331826	92414628	+	protein_coding
Neurl1a	ENSMUSG00000006435	933.053	-0.574911	0.10623	-5.41197	6.23e-08	6.54e-07	19	47178819	47259440	+	protein_coding
Extl3	ENSMUSG00000021978	3704.09	-0.345379	0.0638474	-5.40945	6.32e-08	6.62e-07	14	65052059	65098106	-	protein_coding
Gpx8	ENSMUSG00000021760	294.769	0.643315	0.118979	5.40697	6.41e-08	6.71e-07	13	113042762	113046388	-	protein_coding
Stard8	ENSMUSG00000031216	532.546	0.600047	0.110985	5.40657	6.42e-08	6.72e-07	X	99003247	99074728	+	protein_coding
Rab33a	ENSMUSG00000031104	274.003	-0.600269	0.111049	-5.40542	6.47e-08	6.76e-07	X	48519284	48530232	+	protein_coding
Nfil3	ENSMUSG00000056749	91.8167	-0.92931	0.171963	-5.40413	6.51e-08	6.81e-07	13	52967208	52981073	-	protein_coding
Golm1	ENSMUSG00000021556	273.389	-0.63713	0.117905	-5.40377	6.53e-08	6.82e-07	13	59634995	59675784	-	protein_coding
Elavl3	ENSMUSG00000003410	4424.32	-0.345017	0.0639099	-5.39849	6.72e-08	7.02e-07	9	22015004	22052023	-	protein_coding
Ndufb2	ENSMUSG00000002416	923.284	0.438706	0.0812896	5.39683	6.78e-08	7.08e-07	6	39592573	39603382	+	protein_coding
Chodl	ENSMUSG00000022860	39.0511	1.38471	0.256733	5.39358	6.91e-08	7.2e-07	16	78930947	78951733	+	protein_coding
Hc	ENSMUSG00000026874	10.9371	-1.86464	0.345716	-5.39355	6.91e-08	7.2e-07	2	34983330	35061438	-	protein_coding
Hdac10	ENSMUSG00000062906	336.304	-0.633179	0.117401	-5.39329	6.92e-08	7.21e-07	15	89123306	89128700	-	protein_coding
Susd4	ENSMUSG00000038576	3172.24	0.418595	0.077619	5.39295	6.93e-08	7.22e-07	1	182763859	182896591	+	protein_coding
Celf5	ENSMUSG00000034818	169.859	-0.890992	0.165242	-5.39205	6.97e-08	7.25e-07	10	81459226	81482709	-	protein_coding
Stk32a	ENSMUSG00000039954	166.488	-1.1043	0.205022	-5.38627	7.19e-08	7.48e-07	18	43207696	43317481	+	protein_coding
2900079G21Rik	ENSMUSG00000087038	84.3317	1.00476	0.186562	5.38566	7.22e-08	7.5e-07	9	112234276	112348925	+	lincRNA
Rmnd5b	ENSMUSG00000001054	722.844	-0.433103	0.0804179	-5.38565	7.22e-08	7.5e-07	11	51623670	51635896	-	protein_coding
Eif1b	ENSMUSG00000006941	4502.56	0.526292	0.0977297	5.38517	7.24e-08	7.51e-07	9	120492231	120495330	+	protein_coding
Rasgrp2	ENSMUSG00000032946	273.035	0.720043	0.133737	5.38402	7.28e-08	7.56e-07	19	6399339	6415216	+	protein_coding
Ttll12	ENSMUSG00000016757	635.644	-0.537683	0.0998806	-5.38326	7.31e-08	7.59e-07	15	83575118	83595157	-	protein_coding
Pfdn4	ENSMUSG00000052033	605.265	0.505458	0.0939704	5.3789	7.49e-08	7.77e-07	2	170496427	170519123	+	protein_coding
Hs6st3	ENSMUSG00000053465	43.3118	-1.46544	0.272477	-5.37822	7.52e-08	7.79e-07	14	119138414	119869594	+	protein_coding
Sat1	ENSMUSG00000025283	935.506	0.522634	0.0971903	5.37743	7.56e-08	7.82e-07	X	155213131	155216449	-	protein_coding
Pde1b	ENSMUSG00000022489	175.869	-0.73589	0.136938	-5.37389	7.71e-08	7.97e-07	15	103503297	103530052	+	protein_coding
Adgra3	ENSMUSG00000029090	1008.93	0.451307	0.0839917	5.37324	7.73e-08	8e-07	5	49959955	50059006	-	protein_coding
Megf9	ENSMUSG00000039270	4749.81	0.453844	0.0844994	5.37097	7.83e-08	8.09e-07	4	70427064	70534995	-	protein_coding
Card11	ENSMUSG00000036526	220.983	-0.843185	0.156992	-5.37087	7.84e-08	8.09e-07	5	140872989	141000582	-	protein_coding
Rnh1	ENSMUSG00000038650	1597.89	-0.45084	0.0839857	-5.36806	7.96e-08	8.22e-07	7	141160325	141172857	-	protein_coding
Nfix	ENSMUSG00000001911	468.711	0.64342	0.119893	5.36661	8.02e-08	8.28e-07	8	84699875	84800344	-	protein_coding
D130043K22Rik	ENSMUSG00000006711	1989.08	-0.598186	0.111493	-5.36523	8.08e-08	8.34e-07	13	24845134	24901270	+	protein_coding
Tmem200c	ENSMUSG00000095407	127.974	-0.860228	0.160403	-5.36291	8.19e-08	8.44e-07	17	68837135	68843138	+	protein_coding
Ooep	ENSMUSG00000032346	45.4605	-1.28044	0.238768	-5.36269	8.2e-08	8.44e-07	9	78376108	78378725	-	protein_coding
Mpzl3	ENSMUSG00000070305	198.241	-0.687937	0.128289	-5.36241	8.21e-08	8.45e-07	9	45055185	45077436	+	protein_coding
Gm9947	ENSMUSG00000054493	20.8752	-1.70627	0.318191	-5.36242	8.21e-08	8.45e-07	1	14752936	14776931	+	antisense
Scaper	ENSMUSG00000034007	828.425	-0.481221	0.089758	-5.36132	8.26e-08	8.49e-07	9	55549878	55938119	-	protein_coding
Fdps	ENSMUSG00000059743	312.413	-0.550823	0.102794	-5.35853	8.39e-08	8.62e-07	3	89093587	89101959	-	protein_coding
Cycs	ENSMUSG00000063694	316.294	0.623876	0.116446	5.35766	8.43e-08	8.66e-07	6	50562562	50566538	-	protein_coding
Paqr9	ENSMUSG00000064225	2638.5	0.409134	0.0763667	5.35749	8.44e-08	8.66e-07	9	95559656	95568023	+	protein_coding
Wdr48	ENSMUSG00000032512	878.267	-0.598799	0.111832	-5.35443	8.58e-08	8.8e-07	9	119894877	119926587	+	protein_coding
Dbi	ENSMUSG00000026385	3621.7	0.425342	0.0794461	5.35384	8.61e-08	8.82e-07	1	120113279	120121078	-	protein_coding
Ccdc92	ENSMUSG00000037979	10677.6	0.395496	0.0738723	5.35379	8.61e-08	8.82e-07	5	124834417	124862424	-	protein_coding
Ctdspl	ENSMUSG00000047409	459.292	-0.616987	0.115267	-5.35269	8.67e-08	8.87e-07	9	118926452	119043998	+	protein_coding
Tm9sf2	ENSMUSG00000025544	4140.82	-0.35563	0.0664612	-5.35094	8.75e-08	8.95e-07	14	122107037	122159604	+	protein_coding
Zcchc12	ENSMUSG00000036699	235.853	-1.08323	0.202472	-5.35004	8.79e-08	8.99e-07	X	36195903	36199158	+	protein_coding
Plekha3	ENSMUSG00000002733	806.576	-0.432073	0.0807731	-5.34921	8.83e-08	9.03e-07	2	76675280	76696828	+	protein_coding
Zswim5	ENSMUSG00000033948	733.101	-0.462229	0.086409	-5.34931	8.83e-08	9.03e-07	4	116877375	116989264	+	protein_coding
RP23-212M11.1	ENSMUSG00000111357	9.89848	-1.86982	0.349563	-5.34902	8.84e-08	9.03e-07	9	51913476	51931661	-	lincRNA
Atp2c1	ENSMUSG00000032570	2410.66	-0.386766	0.0723123	-5.34856	8.87e-08	9.05e-07	9	105403538	105527319	-	protein_coding
Hnmt	ENSMUSG00000026986	248.495	0.635641	0.118853	5.34815	8.89e-08	9.06e-07	2	24002909	24049394	-	protein_coding
Fam171a1	ENSMUSG00000050530	1759.53	0.359462	0.0672206	5.3475	8.92e-08	9.09e-07	2	3114223	3227806	+	protein_coding
Eef1a1	ENSMUSG00000037742	8195.72	-0.382257	0.0714843	-5.34743	8.92e-08	9.09e-07	9	78478448	78489151	-	protein_coding
Nova1	ENSMUSG00000021047	156.703	0.760713	0.142277	5.3467	8.96e-08	9.12e-07	12	46694516	46818775	-	protein_coding
Ndufaf5	ENSMUSG00000027384	787.264	0.505622	0.0945819	5.34587	9e-08	9.16e-07	2	140170648	140203689	+	protein_coding
Cst6	ENSMUSG00000024846	280.978	0.678242	0.126913	5.34414	9.08e-08	9.24e-07	19	5344704	5349574	-	protein_coding
Cacng3	ENSMUSG00000066189	23.6178	-1.68272	0.314937	-5.34306	9.14e-08	9.29e-07	7	122670491	122769393	+	protein_coding
Anapc13	ENSMUSG00000035048	405.933	0.638329	0.119474	5.34284	9.15e-08	9.3e-07	9	102626295	102634425	+	protein_coding
Nfatc3	ENSMUSG00000031902	542.578	-0.555008	0.103893	-5.3421	9.19e-08	9.33e-07	8	106058839	106130537	+	protein_coding
Hdac3	ENSMUSG00000024454	1863.05	0.399673	0.074848	5.3398	9.31e-08	9.44e-07	18	37935843	37954988	-	protein_coding
Arhgef10l	ENSMUSG00000040964	3104.64	0.418131	0.0783228	5.33856	9.37e-08	9.5e-07	4	140514484	140666012	-	protein_coding
Tmem246	ENSMUSG00000039611	2660.62	0.428571	0.0803367	5.33469	9.57e-08	9.7e-07	4	49584505	49597876	-	protein_coding
Mapk1	ENSMUSG00000063358	6112.88	-0.318177	0.0596564	-5.33349	9.63e-08	9.76e-07	16	16983381	17047453	+	protein_coding
1700001L19Rik	ENSMUSG00000021534	60.9491	-1.15683	0.216921	-5.33294	9.66e-08	9.78e-07	13	68597438	68614231	+	protein_coding
Slc38a9	ENSMUSG00000047789	915.939	-0.414589	0.0777616	-5.33154	9.74e-08	9.85e-07	13	112660765	112738743	+	protein_coding
Clcn6	ENSMUSG00000029016	3439.1	-0.31259	0.0586344	-5.33118	9.76e-08	9.87e-07	4	148004258	148038821	-	protein_coding
Odf2	ENSMUSG00000026790	905.071	-0.470178	0.0883215	-5.32348	1.02e-07	1.03e-06	2	29889220	29931746	+	protein_coding
Il1rapl2	ENSMUSG00000059203	17.1601	1.72182	0.323604	5.32075	1.03e-07	1.04e-06	X	137570607	138846946	+	protein_coding
Fgf9	ENSMUSG00000021974	561.659	0.604868	0.113671	5.32122	1.03e-07	1.04e-06	14	58070546	58112337	+	protein_coding
Extl2	ENSMUSG00000027963	1978.04	0.47531	0.0893548	5.31936	1.04e-07	1.05e-06	3	116007461	116029017	+	protein_coding
Cacna2d3	ENSMUSG00000021991	1663.28	0.393812	0.0740442	5.3186	1.05e-07	1.05e-06	14	28904942	29721864	-	protein_coding
Wdr47	ENSMUSG00000040389	2522.25	-0.322351	0.0605936	-5.31989	1.04e-07	1.05e-06	3	108591278	108645719	+	protein_coding
Tmem130	ENSMUSG00000043388	3981.75	-0.417273	0.0784525	-5.3188	1.04e-07	1.05e-06	5	144735914	144761818	-	protein_coding
Smad4	ENSMUSG00000024515	726.692	-0.452226	0.0850519	-5.31706	1.05e-07	1.06e-06	18	73639008	73703780	-	protein_coding
Ermp1	ENSMUSG00000046324	4381.82	0.397769	0.0748428	5.31473	1.07e-07	1.07e-06	19	29608213	29648415	-	protein_coding
Samsn1	ENSMUSG00000022876	316.261	-0.912169	0.171622	-5.315	1.07e-07	1.07e-06	16	75858792	76022270	-	protein_coding
Ahrr	ENSMUSG00000021575	42.5711	-1.38721	0.260952	-5.31595	1.06e-07	1.07e-06	13	74211117	74292331	-	protein_coding
Slc2a13	ENSMUSG00000036298	248.329	0.649636	0.12226	5.31356	1.08e-07	1.08e-06	15	91267695	91573261	-	protein_coding
Cox4i1	ENSMUSG00000031818	11427.2	0.545572	0.102668	5.31396	1.07e-07	1.08e-06	8	120668221	120674207	+	protein_coding
2010107E04Rik	ENSMUSG00000021290	2843.39	0.542483	0.102119	5.31226	1.08e-07	1.09e-06	12	111961375	111966977	-	protein_coding
Slc9a1	ENSMUSG00000028854	1728.34	0.4804	0.0904809	5.30941	1.1e-07	1.1e-06	4	133369705	133423702	+	protein_coding
Prrc1	ENSMUSG00000024594	950.163	-0.432547	0.081465	-5.3096	1.1e-07	1.1e-06	18	57354732	57392719	+	protein_coding
Cndp2	ENSMUSG00000024644	2409.89	-0.347301	0.0654481	-5.30651	1.12e-07	1.12e-06	18	84667469	84685633	-	protein_coding
Zfp367	ENSMUSG00000044934	668.298	0.461055	0.0869163	5.30458	1.13e-07	1.13e-06	13	64133021	64153202	-	protein_coding
Chml	ENSMUSG00000078185	990.378	0.501387	0.0945426	5.30329	1.14e-07	1.14e-06	1	175682236	175692901	-	protein_coding
Xpo6	ENSMUSG00000000131	1714.21	-0.341318	0.0643963	-5.30027	1.16e-07	1.16e-06	7	126101714	126200501	-	protein_coding
C2cd4c	ENSMUSG00000045912	425.543	0.785154	0.148268	5.29552	1.19e-07	1.19e-06	10	79606856	79614025	-	protein_coding
Fndc4	ENSMUSG00000038552	852.626	0.453474	0.085642	5.295	1.19e-07	1.19e-06	5	31292241	31296080	-	protein_coding
Slitrk2	ENSMUSG00000036790	298.866	0.578089	0.109217	5.29303	1.2e-07	1.2e-06	X	66649317	66661393	+	protein_coding
Rell2	ENSMUSG00000044024	1074.27	0.497728	0.0940475	5.29231	1.21e-07	1.21e-06	18	37955078	37959179	+	protein_coding
Fyn	ENSMUSG00000019843	2171.03	0.399722	0.0755388	5.29161	1.21e-07	1.21e-06	10	39368854	39565381	+	protein_coding
Gpcpd1	ENSMUSG00000027346	2010.28	0.381442	0.0720857	5.2915	1.21e-07	1.21e-06	2	132529081	132587729	-	protein_coding
Gm43667	ENSMUSG00000105135	70.4507	1.01616	0.192082	5.29026	1.22e-07	1.22e-06	3	34054334	34055429	-	TEC
Ank2	ENSMUSG00000032826	20306.7	-0.536557	0.101425	-5.29017	1.22e-07	1.22e-06	3	126921611	127499350	-	protein_coding
Hpca	ENSMUSG00000028785	505.707	-0.768533	0.145277	-5.29011	1.22e-07	1.22e-06	4	129111569	129122036	-	protein_coding
Sec14l2	ENSMUSG00000003585	593.975	0.51922	0.0982008	5.28733	1.24e-07	1.23e-06	11	4097038	4123415	-	protein_coding
Arpc5	ENSMUSG00000008475	3143.61	-0.371458	0.0703294	-5.28169	1.28e-07	1.27e-06	1	152766541	152775597	+	protein_coding
Colgalt1	ENSMUSG00000034807	1118.54	-0.377114	0.0714049	-5.28135	1.28e-07	1.27e-06	8	71610997	71624911	+	protein_coding
Pcsk6	ENSMUSG00000030513	423.382	0.862026	0.163269	5.27977	1.29e-07	1.28e-06	7	65861733	66050386	+	protein_coding
Arhgef4	ENSMUSG00000037509	1576.14	0.503344	0.0953201	5.28056	1.29e-07	1.28e-06	1	34678187	34813309	+	protein_coding
Sertad1	ENSMUSG00000008384	465.69	0.629624	0.119373	5.27441	1.33e-07	1.32e-06	7	27486909	27490316	+	protein_coding
Fat3	ENSMUSG00000074505	1225.11	0.487622	0.0924363	5.27522	1.33e-07	1.32e-06	9	15910188	16501285	-	protein_coding
Kcnb1	ENSMUSG00000050556	5041.01	-0.439081	0.0832819	-5.27222	1.35e-07	1.34e-06	2	167095968	167190155	-	protein_coding
Pigs	ENSMUSG00000041958	1664.91	-0.356798	0.0677171	-5.26895	1.37e-07	1.36e-06	11	78328414	78342782	+	protein_coding
Slc25a27	ENSMUSG00000023912	726.781	-0.441004	0.0837553	-5.26539	1.4e-07	1.38e-06	17	43641899	43667015	-	protein_coding
Dixdc1	ENSMUSG00000032064	312.254	0.657011	0.12488	5.26114	1.43e-07	1.42e-06	9	50662751	50739517	-	protein_coding
Zfp954	ENSMUSG00000062116	402.247	-0.565169	0.107489	-5.25794	1.46e-07	1.44e-06	7	7114689	7121488	-	protein_coding
Gal3st1	ENSMUSG00000049721	499.723	0.598363	0.113834	5.25647	1.47e-07	1.45e-06	11	3983635	3999326	+	protein_coding
Map7d1	ENSMUSG00000028849	8033.05	0.301477	0.0573476	5.25701	1.46e-07	1.45e-06	4	126232166	126256343	-	protein_coding
Hacd3	ENSMUSG00000033629	5778.83	-0.316474	0.0602036	-5.25672	1.47e-07	1.45e-06	9	64986982	65021693	-	protein_coding
Cttn	ENSMUSG00000031078	2573	-0.354958	0.067568	-5.25335	1.49e-07	1.47e-06	7	144435732	144471009	-	protein_coding
Gpr45	ENSMUSG00000041907	439.643	-0.524034	0.0997659	-5.25264	1.5e-07	1.48e-06	1	42952871	43035456	+	protein_coding
Tmem74	ENSMUSG00000054409	282.311	-0.629134	0.119784	-5.25223	1.5e-07	1.48e-06	15	43866694	43870029	-	protein_coding
Fam69b	ENSMUSG00000036186	946.191	0.502893	0.0958216	5.24822	1.54e-07	1.51e-06	2	26628456	26636497	+	protein_coding
Sorcs1	ENSMUSG00000043531	1233.23	0.550068	0.104837	5.24688	1.55e-07	1.52e-06	19	50143298	50678646	-	protein_coding
Esd	ENSMUSG00000021996	1681.33	0.340197	0.0648265	5.2478	1.54e-07	1.52e-06	14	74732296	74750765	+	protein_coding
Kcng1	ENSMUSG00000074575	43.6177	-1.33303	0.25414	-5.24524	1.56e-07	1.53e-06	2	168260116	168281736	-	protein_coding
Far1	ENSMUSG00000030759	2953.83	-0.332105	0.063323	-5.24462	1.57e-07	1.54e-06	7	113513833	113571511	+	protein_coding
Ndufa8	ENSMUSG00000026895	2569.39	0.459419	0.0876249	5.24302	1.58e-07	1.55e-06	2	36036325	36049406	-	protein_coding
Them6	ENSMUSG00000056665	5576.51	0.439727	0.0838688	5.24303	1.58e-07	1.55e-06	15	74721203	74724639	+	protein_coding
Gm37928	ENSMUSG00000104362	258.363	-0.870788	0.16614	-5.24131	1.59e-07	1.56e-06	3	118530882	118535013	+	TEC
Fmo5	ENSMUSG00000028088	231.733	-0.703373	0.134208	-5.24091	1.6e-07	1.57e-06	3	97628803	97655282	+	protein_coding
Ociad2	ENSMUSG00000029153	175.2	0.856388	0.163459	5.23915	1.61e-07	1.58e-06	5	73322198	73341028	-	protein_coding
Pde3b	ENSMUSG00000030671	468.817	-0.50566	0.0965212	-5.23885	1.62e-07	1.58e-06	7	114415280	114539251	+	protein_coding
Chl1	ENSMUSG00000030077	1963.62	-0.621451	0.118612	-5.23937	1.61e-07	1.58e-06	6	103510585	103750211	+	protein_coding
Usp6nl	ENSMUSG00000039046	2066.55	0.464591	0.0887121	5.23707	1.63e-07	1.59e-06	2	6322666	6446390	+	protein_coding
Tpcn1	ENSMUSG00000032741	2048.5	0.445405	0.0850322	5.23807	1.62e-07	1.59e-06	5	120534152	120588673	-	protein_coding
Uba1	ENSMUSG00000001924	11962.7	-0.380767	0.0727069	-5.23702	1.63e-07	1.59e-06	X	20658325	20683179	+	protein_coding
Padi2	ENSMUSG00000028927	294.217	0.831174	0.158735	5.23624	1.64e-07	1.6e-06	4	140906343	140952586	+	protein_coding
Bcat1	ENSMUSG00000030268	2358.49	0.536318	0.102449	5.23497	1.65e-07	1.61e-06	6	144993834	145076184	-	protein_coding
Cpne9	ENSMUSG00000030270	166.012	0.791157	0.151186	5.23301	1.67e-07	1.63e-06	6	113282306	113305627	+	protein_coding
Pxdc1	ENSMUSG00000021411	260.213	0.637835	0.121909	5.23207	1.68e-07	1.63e-06	13	34627839	34652681	-	protein_coding
Dnajc21	ENSMUSG00000044224	552.528	0.480047	0.0917648	5.23128	1.68e-07	1.64e-06	15	10446755	10470516	-	protein_coding
Tcf4	ENSMUSG00000053477	782.453	0.399961	0.0764594	5.23103	1.69e-07	1.64e-06	18	69343355	69689079	+	protein_coding
Timm8b	ENSMUSG00000039016	786.816	0.442989	0.0846997	5.23012	1.69e-07	1.65e-06	9	50603909	50605320	+	protein_coding
Dctn1	ENSMUSG00000031865	14085.7	-0.375033	0.0717015	-5.23048	1.69e-07	1.65e-06	6	83165919	83200117	+	protein_coding
Prss23	ENSMUSG00000039405	395.681	0.724654	0.138616	5.22777	1.72e-07	1.67e-06	7	89507782	89527187	-	protein_coding
Nsg1	ENSMUSG00000029126	2371.82	0.548921	0.105061	5.22479	1.74e-07	1.69e-06	5	38137191	38159907	-	protein_coding
Pcdh10	ENSMUSG00000049100	1161.01	0.430119	0.0823991	5.21995	1.79e-07	1.74e-06	3	45378397	45435623	+	protein_coding
Fn3k	ENSMUSG00000025175	297.843	0.707396	0.135555	5.21852	1.8e-07	1.75e-06	11	121434912	121450491	+	protein_coding
Rps6ka1	ENSMUSG00000003644	460.034	0.525951	0.100796	5.21795	1.81e-07	1.76e-06	4	133847289	133887797	-	protein_coding
Ubl4a	ENSMUSG00000015290	1884.15	-0.392426	0.0752326	-5.21617	1.83e-07	1.77e-06	X	74365717	74373218	-	protein_coding
Necab3	ENSMUSG00000027489	3237.78	0.46868	0.0898734	5.2149	1.84e-07	1.78e-06	2	154544398	154558890	-	protein_coding
Efr3b	ENSMUSG00000020658	1981.2	-0.338607	0.0649371	-5.21438	1.84e-07	1.79e-06	12	3962553	4038915	-	protein_coding
Tmem59l	ENSMUSG00000035964	5868.25	0.533683	0.102456	5.20888	1.9e-07	1.84e-06	8	70483866	70487358	-	protein_coding
Bace1	ENSMUSG00000032086	2604.12	-0.336585	0.0646356	-5.20743	1.91e-07	1.85e-06	9	45838579	45864399	+	protein_coding
Fnbp1	ENSMUSG00000075415	6269.09	-0.354446	0.068109	-5.2041	1.95e-07	1.89e-06	2	31026205	31142008	-	protein_coding
Itm2a	ENSMUSG00000031239	1012.25	0.59194	0.11381	5.20113	1.98e-07	1.91e-06	X	107397098	107403376	-	protein_coding
Rnft2	ENSMUSG00000032850	1098.5	0.442093	0.0849993	5.20113	1.98e-07	1.91e-06	5	118190735	118245116	-	protein_coding
Ttc39b	ENSMUSG00000038172	1793.4	0.417078	0.0801943	5.20084	1.98e-07	1.92e-06	4	83220299	83324255	-	protein_coding
Bok	ENSMUSG00000026278	364.363	0.816677	0.157088	5.19887	2.01e-07	1.93e-06	1	93685659	93695764	+	protein_coding
Slc29a2	ENSMUSG00000024891	323.265	0.613008	0.117892	5.19976	2e-07	1.93e-06	19	5024005	5031971	+	protein_coding
Serpinb8	ENSMUSG00000026315	475.684	0.578696	0.111299	5.19946	2e-07	1.93e-06	1	107590005	107610484	+	protein_coding
Gm7325	ENSMUSG00000079471	6.8675	-1.81366	0.349161	-5.19434	2.05e-07	1.98e-06	17	45600970	45602102	-	protein_coding
Fam83f	ENSMUSG00000022408	147.012	0.752292	0.144851	5.19357	2.06e-07	1.99e-06	15	80671846	80700420	+	protein_coding
Rdh5	ENSMUSG00000025350	259.141	0.680379	0.131058	5.19143	2.09e-07	2.01e-06	10	128913592	128922888	-	protein_coding
Trpm8	ENSMUSG00000036251	168.561	-1.7519	0.337499	-5.19084	2.09e-07	2.01e-06	1	88277660	88389293	+	protein_coding
Chst15	ENSMUSG00000030930	1919.94	-0.52839	0.101829	-5.18901	2.11e-07	2.03e-06	7	132235779	132317228	-	protein_coding
Ccdc107	ENSMUSG00000028461	713.82	0.551836	0.106386	5.18713	2.14e-07	2.05e-06	4	43492899	43495921	+	protein_coding
Cpne8	ENSMUSG00000052560	703.782	-0.487072	0.0938927	-5.18754	2.13e-07	2.05e-06	15	90487481	90679432	-	protein_coding
Cct6b	ENSMUSG00000020698	21.4547	-1.56265	0.301298	-5.1864	2.14e-07	2.06e-06	11	82719249	82764321	-	protein_coding
Gm19461	ENSMUSG00000101693	333.142	0.631873	0.121893	5.18382	2.17e-07	2.09e-06	1	133250397	133269808	-	antisense
Cdkl2	ENSMUSG00000029403	2031.39	-0.39414	0.0760568	-5.18217	2.19e-07	2.1e-06	5	92006073	92043883	-	protein_coding
Epg5	ENSMUSG00000039840	857.713	-0.411307	0.0793665	-5.18238	2.19e-07	2.1e-06	18	77938466	78035027	+	protein_coding
Zfp711	ENSMUSG00000025529	82.4687	0.937217	0.180953	5.17935	2.23e-07	2.13e-06	X	112600525	112635070	+	protein_coding
Hgsnat	ENSMUSG00000037260	1915.44	-0.408845	0.0789498	-5.17855	2.24e-07	2.14e-06	8	25944452	25976753	-	protein_coding
Rnf38	ENSMUSG00000035696	1173	-0.450707	0.087037	-5.17834	2.24e-07	2.14e-06	4	44126209	44233789	-	protein_coding
Hspa1a	ENSMUSG00000091971	166.926	1.1109	0.214722	5.17366	2.3e-07	2.19e-06	17	34969189	34972156	-	protein_coding
Hapln3	ENSMUSG00000030606	55.9204	-1.15271	0.222781	-5.17419	2.29e-07	2.19e-06	7	79115101	79131018	-	protein_coding
Rnf208	ENSMUSG00000044628	2248.88	0.554969	0.107287	5.17276	2.31e-07	2.2e-06	2	25242254	25244262	+	protein_coding
Ampd2	ENSMUSG00000027889	1421.27	-0.455681	0.0880804	-5.17346	2.3e-07	2.2e-06	3	108074061	108086651	-	protein_coding
Gabarapl1	ENSMUSG00000030161	15813.5	0.3332	0.0644382	5.17084	2.33e-07	2.22e-06	6	129533159	129542346	+	protein_coding
Mphosph8	ENSMUSG00000079184	1041.86	-0.425164	0.0822171	-5.17124	2.33e-07	2.22e-06	14	56668247	56697430	+	protein_coding
Ino80d	ENSMUSG00000040865	718.924	-0.467129	0.0903693	-5.16911	2.35e-07	2.24e-06	1	62958417	63114667	-	protein_coding
Osbp2	ENSMUSG00000020435	649.91	0.478653	0.0926238	5.16771	2.37e-07	2.26e-06	11	3703730	3863903	-	protein_coding
Wee1	ENSMUSG00000031016	264.11	0.718564	0.139072	5.16686	2.38e-07	2.27e-06	7	110122045	110143286	+	protein_coding
Pfkl	ENSMUSG00000020277	2455.75	-0.404018	0.078196	-5.16674	2.38e-07	2.27e-06	10	77986946	78010083	-	protein_coding
Uqcrh	ENSMUSG00000063882	4286.43	0.596618	0.11559	5.16151	2.45e-07	2.33e-06	4	116066964	116075071	-	protein_coding
Zadh2	ENSMUSG00000049090	1219.79	-0.394366	0.0764308	-5.15978	2.47e-07	2.35e-06	18	84088157	84097514	+	protein_coding
Lgals3bp	ENSMUSG00000033880	1299.99	-0.507563	0.098387	-5.15884	2.48e-07	2.36e-06	11	118392750	118402092	-	protein_coding
Cox7a2	ENSMUSG00000032330	3417.63	0.488149	0.0946861	5.15544	2.53e-07	2.4e-06	9	79755360	79759878	-	protein_coding
Clic4	ENSMUSG00000037242	2117.45	0.484132	0.0939338	5.15397	2.55e-07	2.42e-06	4	135213968	135272814	-	protein_coding
Tes	ENSMUSG00000029552	347.235	0.607711	0.117989	5.15057	2.6e-07	2.46e-06	6	17065148	17105828	+	protein_coding
Nmur1	ENSMUSG00000026237	16.903	-1.63125	0.31704	-5.14524	2.67e-07	2.53e-06	1	86386302	86426228	-	protein_coding
Slitrk6	ENSMUSG00000045871	29.7047	1.58056	0.30725	5.1442	2.69e-07	2.55e-06	14	110748577	110755149	-	protein_coding
Slc35b3	ENSMUSG00000021432	253.461	-0.571652	0.111124	-5.14428	2.69e-07	2.55e-06	13	38932139	38960875	-	protein_coding
Tep1	ENSMUSG00000006281	748.151	-0.500101	0.0973545	-5.13691	2.79e-07	2.64e-06	14	50824061	50870560	-	protein_coding
Nbas	ENSMUSG00000020576	2254.25	0.409125	0.0796465	5.13676	2.8e-07	2.65e-06	12	13269126	13583810	+	protein_coding
Pard3	ENSMUSG00000025812	563.584	0.616115	0.119984	5.13497	2.82e-07	2.67e-06	8	127063892	127612286	+	protein_coding
Brinp2	ENSMUSG00000004031	1103.82	-0.362505	0.0706345	-5.13212	2.86e-07	2.71e-06	1	158245268	158356326	-	protein_coding
Rilpl1	ENSMUSG00000029392	513.444	0.531418	0.103586	5.13021	2.89e-07	2.74e-06	5	124493079	124531391	-	protein_coding
Rimkla	ENSMUSG00000048899	4053.71	0.442084	0.0861772	5.12994	2.9e-07	2.74e-06	4	119465282	119492628	-	protein_coding
Rimklb	ENSMUSG00000040649	448.508	0.592586	0.115531	5.12923	2.91e-07	2.75e-06	6	122447295	122498761	-	protein_coding
Ufsp1	ENSMUSG00000051502	310.699	0.680648	0.132734	5.12792	2.93e-07	2.76e-06	5	137294628	137295665	+	protein_coding
Gabra1	ENSMUSG00000010803	2773.64	0.452819	0.0882948	5.12849	2.92e-07	2.76e-06	11	42130938	42182930	-	protein_coding
Egfl8	ENSMUSG00000015467	692.478	0.697103	0.135987	5.12627	2.96e-07	2.79e-06	17	34613348	34615971	-	protein_coding
Ddit4	ENSMUSG00000020108	2162.3	0.435139	0.084908	5.12483	2.98e-07	2.8e-06	10	59949674	59951770	-	protein_coding
Gpr68	ENSMUSG00000047415	99.0878	-0.977877	0.190811	-5.12484	2.98e-07	2.8e-06	12	100876681	100908198	-	protein_coding
Dcp1b	ENSMUSG00000041477	193.254	-0.653654	0.127574	-5.1237	3e-07	2.82e-06	6	119175252	119221616	+	protein_coding
Tm7sf2	ENSMUSG00000024799	1356.06	-0.370103	0.0722854	-5.12002	3.06e-07	2.87e-06	19	6062820	6068373	-	protein_coding
Nfat5	ENSMUSG00000003847	2075.17	-0.534503	0.104387	-5.12041	3.05e-07	2.87e-06	8	107293469	107379517	+	protein_coding
Ndufb10	ENSMUSG00000040048	3121.37	0.54467	0.106435	5.1174	3.1e-07	2.91e-06	17	24722059	24724478	-	protein_coding
Kank1	ENSMUSG00000032702	586.44	0.507624	0.0992137	5.11647	3.11e-07	2.92e-06	19	25236974	25434496	+	protein_coding
Ptger2	ENSMUSG00000037759	40.8358	-1.20076	0.2347	-5.11613	3.12e-07	2.93e-06	14	44988194	45003820	+	protein_coding
6330403K07Rik	ENSMUSG00000018451	1869.08	-0.679243	0.132953	-5.10888	3.24e-07	3.04e-06	11	71031940	71033513	-	lincRNA
Unc5d	ENSMUSG00000063626	61.1101	-1.15523	0.22614	-5.10846	3.25e-07	3.05e-06	8	28646716	29219636	-	protein_coding
Zdhhc14	ENSMUSG00000034265	705.279	-0.513314	0.100519	-5.10662	3.28e-07	3.07e-06	17	5492599	5753891	+	protein_coding
Grip1	ENSMUSG00000034813	691.686	-0.575433	0.112699	-5.10591	3.29e-07	3.08e-06	10	119454033	120087261	+	protein_coding
Dab2ip	ENSMUSG00000026883	2478.8	-0.314938	0.0616897	-5.1052	3.3e-07	3.09e-06	2	35558265	35730994	+	protein_coding
Chst2	ENSMUSG00000033350	1723.7	0.480336	0.0941011	5.10447	3.32e-07	3.1e-06	9	95399291	95406722	-	protein_coding
Rhob	ENSMUSG00000054364	3415.87	0.431698	0.0845814	5.10394	3.33e-07	3.11e-06	12	8497762	8499985	-	protein_coding
Ash2l	ENSMUSG00000031575	875.405	-0.402345	0.0788639	-5.10176	3.37e-07	3.15e-06	8	25815995	25847694	-	protein_coding
Pnlip	ENSMUSG00000046008	92.3038	0.962761	0.188786	5.09974	3.4e-07	3.18e-06	19	58670364	58681786	+	protein_coding
D330025C20Rik	ENSMUSG00000102260	6.56664	-1.77933	0.349161	-5.09602	3.47e-07	3.24e-06	18	80362780	80365826	+	TEC
B230206H07Rik	ENSMUSG00000086844	358.008	0.835315	0.16395	5.09494	3.49e-07	3.26e-06	7	141359140	141365110	-	processed_transcript
Lrrc24	ENSMUSG00000033707	377.217	0.642378	0.126091	5.09457	3.5e-07	3.26e-06	15	76715275	76723845	-	protein_coding
Crbn	ENSMUSG00000005362	3135.53	0.36818	0.0722773	5.09399	3.51e-07	3.27e-06	6	106780200	106800077	-	protein_coding
Kif5a	ENSMUSG00000074657	31759.9	-0.421749	0.0827961	-5.09382	3.51e-07	3.27e-06	10	127225695	127263363	-	protein_coding
Lrrc17	ENSMUSG00000039883	45.358	1.17398	0.230648	5.08992	3.58e-07	3.34e-06	5	21543558	21575904	+	protein_coding
Prkag2	ENSMUSG00000028944	2652.4	-0.367275	0.0721732	-5.08881	3.6e-07	3.35e-06	5	24862743	25100642	-	protein_coding
Ephb3	ENSMUSG00000005958	312.54	0.622376	0.122549	5.07857	3.8e-07	3.53e-06	16	21204754	21223305	+	protein_coding
Frmpd3	ENSMUSG00000042425	478.057	-0.637042	0.125424	-5.07912	3.79e-07	3.53e-06	X	140342262	140435467	+	protein_coding
Serpina3i	ENSMUSG00000079014	31.0393	-1.5144	0.298187	-5.07869	3.8e-07	3.53e-06	12	104263121	104269372	+	protein_coding
Ndufs7	ENSMUSG00000020153	2554.51	0.571787	0.11261	5.07757	3.82e-07	3.55e-06	10	80249120	80256794	+	protein_coding
Kifc3	ENSMUSG00000031788	513.539	0.459505	0.090538	5.07527	3.87e-07	3.59e-06	8	95099827	95202812	-	protein_coding
Cyb5b	ENSMUSG00000031924	4993.87	-0.301044	0.0593706	-5.07058	3.97e-07	3.68e-06	8	107150639	107187471	+	protein_coding
Thrsp	ENSMUSG00000035686	315.415	0.796451	0.157153	5.068	4.02e-07	3.73e-06	7	97412937	97417730	-	protein_coding
H1fx	ENSMUSG00000044927	300.033	0.886182	0.174886	5.0672	4.04e-07	3.74e-06	6	87980420	87981637	-	protein_coding
Ap3m2	ENSMUSG00000031539	732.65	-0.403221	0.0795908	-5.06617	4.06e-07	3.76e-06	8	22787353	22805622	-	protein_coding
Luzp2	ENSMUSG00000063297	2896.94	-0.389925	0.076978	-5.06541	4.08e-07	3.77e-06	7	54835497	55268885	+	protein_coding
Dennd5b	ENSMUSG00000030313	474.585	0.526659	0.10401	5.06355	4.12e-07	3.81e-06	6	148988070	149101680	-	protein_coding
Sox11	ENSMUSG00000063632	183.418	-0.772047	0.152476	-5.0634	4.12e-07	3.81e-06	12	27334263	27342574	-	protein_coding
Dhx57	ENSMUSG00000035051	1646.09	-0.406741	0.0803596	-5.06151	4.16e-07	3.85e-06	17	80238303	80290476	-	protein_coding
Camk2d	ENSMUSG00000053819	6101.8	-0.379342	0.0749546	-5.06096	4.17e-07	3.86e-06	3	126596301	126846326	+	protein_coding
A330102I10Rik	ENSMUSG00000086363	172.511	0.808665	0.159904	5.0572	4.25e-07	3.93e-06	13	29014398	29040336	+	lincRNA
Gria3	ENSMUSG00000001986	637.482	0.428434	0.0847192	5.0571	4.26e-07	3.93e-06	X	41400853	41678601	+	protein_coding
Wiz	ENSMUSG00000024050	1329.5	-0.397364	0.0785737	-5.05721	4.25e-07	3.93e-06	17	32354054	32389401	-	protein_coding
Ell2	ENSMUSG00000001542	737.028	0.404977	0.0801171	5.05481	4.31e-07	3.97e-06	13	75707483	75772356	+	protein_coding
Eepd1	ENSMUSG00000036611	3433.5	-0.343861	0.0680212	-5.0552	4.3e-07	3.97e-06	9	25481546	25604110	+	protein_coding
Zbtb7c	ENSMUSG00000044646	131.737	0.743384	0.147101	5.05357	4.34e-07	4e-06	18	75820177	76148561	+	protein_coding
Dld	ENSMUSG00000020664	3128.49	0.314298	0.0622	5.05302	4.35e-07	4e-06	12	31331563	31351437	-	protein_coding
Epha8	ENSMUSG00000028661	34.9171	-1.36611	0.270863	-5.04354	4.57e-07	4.21e-06	4	136929418	136956816	-	protein_coding
Zc3hav1	ENSMUSG00000029826	501.964	-0.600584	0.119104	-5.04253	4.59e-07	4.23e-06	6	38305285	38354603	-	protein_coding
2010300C02Rik	ENSMUSG00000026090	201.856	0.760641	0.150873	5.04162	4.62e-07	4.24e-06	1	37611676	37720085	-	protein_coding
Btbd11	ENSMUSG00000020042	562.973	0.465699	0.0923819	5.04102	4.63e-07	4.25e-06	10	85386813	85660292	+	protein_coding
Lhfpl3	ENSMUSG00000106379	1070.7	-0.391869	0.0777342	-5.04113	4.63e-07	4.25e-06	5	22746058	23275597	+	protein_coding
Chst9	ENSMUSG00000047161	68.0458	1.13759	0.225681	5.04071	4.64e-07	4.26e-06	18	15451923	15760157	-	protein_coding
Capg	ENSMUSG00000056737	1127.5	0.687113	0.136418	5.03682	4.73e-07	4.34e-06	6	72544390	72562983	+	protein_coding
Ptn	ENSMUSG00000029838	3321.44	0.374114	0.074284	5.03627	4.75e-07	4.35e-06	6	36714928	36810220	-	protein_coding
Ptpro	ENSMUSG00000030223	305.024	-0.71163	0.141445	-5.03115	4.88e-07	4.47e-06	6	137252318	137463233	+	protein_coding
Rilp	ENSMUSG00000038195	92.716	0.971693	0.19324	5.02843	4.95e-07	4.53e-06	11	75510093	75513168	+	protein_coding
Siva1	ENSMUSG00000064326	181.883	0.741017	0.147367	5.0284	4.95e-07	4.53e-06	12	112644827	112649152	+	protein_coding
Peli2	ENSMUSG00000021846	1076.49	0.561651	0.111697	5.02833	4.95e-07	4.53e-06	14	48120868	48260883	+	protein_coding
Pi16	ENSMUSG00000024011	81.921	-1.0518	0.209305	-5.02518	5.03e-07	4.6e-06	17	29318876	29329413	+	protein_coding
Snx4	ENSMUSG00000022808	1056.09	-0.409002	0.0814028	-5.02443	5.05e-07	4.62e-06	16	33251455	33299562	+	protein_coding
Ppargc1a	ENSMUSG00000029167	606.762	0.45858	0.0912834	5.0237	5.07e-07	4.63e-06	5	51454249	51567726	-	protein_coding
Mnt	ENSMUSG00000000282	1211.27	-0.424956	0.0846053	-5.0228	5.09e-07	4.65e-06	11	74830919	74845725	+	protein_coding
Pappa2	ENSMUSG00000073530	115.992	1.5934	0.317313	5.02154	5.13e-07	4.68e-06	1	158711726	158980490	-	protein_coding
Tmem132c	ENSMUSG00000034324	323.936	-0.718167	0.143061	-5.02001	5.17e-07	4.71e-06	5	127241807	127565793	+	protein_coding
Ryr1	ENSMUSG00000030592	28.1366	-1.44965	0.288778	-5.01995	5.17e-07	4.71e-06	7	29003343	29125179	-	protein_coding
Cxcl11	ENSMUSG00000060183	52.5862	1.09355	0.218002	5.01622	5.27e-07	4.8e-06	5	92359543	92365485	-	polymorphic_pseudogene
Wdr35	ENSMUSG00000066643	542.774	-0.507439	0.101187	-5.01487	5.31e-07	4.84e-06	12	8973891	9028847	+	protein_coding
Esyt2	ENSMUSG00000021171	1459.94	-0.359852	0.0717927	-5.01238	5.38e-07	4.9e-06	12	116281221	116373096	+	protein_coding
Wtip	ENSMUSG00000036459	230.376	0.587778	0.117306	5.01062	5.43e-07	4.94e-06	7	34109542	34133268	-	protein_coding
Gse1	ENSMUSG00000031822	212.934	-0.977513	0.1951	-5.01031	5.43e-07	4.94e-06	8	120228455	120581390	+	protein_coding
Slc14a1	ENSMUSG00000059336	17.5063	-1.57792	0.31499	-5.00942	5.46e-07	4.96e-06	18	78100090	78142119	-	protein_coding
Cuedc2	ENSMUSG00000036748	4184.85	0.378457	0.0756074	5.00555	5.57e-07	5.06e-06	19	46329811	46338660	-	protein_coding
Ptger4	ENSMUSG00000039942	392.175	0.59146	0.118179	5.00478	5.59e-07	5.08e-06	15	5206660	5244187	-	protein_coding
Ric8a	ENSMUSG00000025485	2480.59	-0.326166	0.0651747	-5.00449	5.6e-07	5.09e-06	7	140856956	140864372	+	protein_coding
Pdcd5	ENSMUSG00000030417	257.326	0.61427	0.122784	5.00286	5.65e-07	5.12e-06	7	35641981	35647521	-	protein_coding
Timm22	ENSMUSG00000020843	977.3	0.396671	0.0792895	5.00282	5.65e-07	5.12e-06	11	76406951	76416292	+	protein_coding
Slc6a7	ENSMUSG00000052026	69.3844	-1.14221	0.228396	-5.00103	5.7e-07	5.17e-06	18	60995380	61014199	-	protein_coding
Faxc	ENSMUSG00000028246	1164.25	-0.746256	0.149246	-5.00016	5.73e-07	5.19e-06	4	21931328	21996839	+	protein_coding
Rdh11	ENSMUSG00000066441	1021.97	-0.3793	0.0758686	-4.99943	5.75e-07	5.2e-06	12	79174336	79192293	-	protein_coding
Sox4	ENSMUSG00000076431	105.164	-0.831718	0.166348	-4.99985	5.74e-07	5.2e-06	13	28948918	28953713	-	protein_coding
Panx1	ENSMUSG00000031934	1638.13	-0.417331	0.083488	-4.9987	5.77e-07	5.22e-06	9	15002127	15045478	-	protein_coding
Dok7	ENSMUSG00000044716	269.42	0.598327	0.119825	4.99334	5.93e-07	5.36e-06	5	35056765	35087839	+	protein_coding
Calm1	ENSMUSG00000001175	37902.8	-0.298565	0.0597928	-4.99332	5.93e-07	5.36e-06	12	100199434	100209806	+	protein_coding
Itgb5	ENSMUSG00000022817	944.522	0.664652	0.133229	4.9888	6.08e-07	5.49e-06	16	33829664	33949153	+	protein_coding
Mpped1	ENSMUSG00000041708	120.039	-0.860039	0.172411	-4.98829	6.09e-07	5.5e-06	15	83779466	83858494	+	protein_coding
Nisch	ENSMUSG00000021910	7933.85	-0.336006	0.0673854	-4.98633	6.15e-07	5.55e-06	14	31170929	31216946	-	protein_coding
Magix	ENSMUSG00000031147	73.5964	0.982692	0.197098	4.9858	6.17e-07	5.57e-06	X	7673163	7681251	-	protein_coding
Pik3cd	ENSMUSG00000039936	1858.67	-0.328962	0.0660309	-4.98194	6.29e-07	5.67e-06	4	149649167	149702571	-	protein_coding
[truncated: 16,023 more rows]

## Sheet: R26 KO vs WT 
Gene_name	GeneID	Base mean	log2_FC	StdErr	Wald-Stats	P-value	q_value	Chromosome	Start	End	Strand	Feature
Creg2	ENSMUSG00000050967	521.412	-0.787044	0.0778528	-10.1094	5.02e-24	8.58e-20	1	39618405	39651474	-	protein_coding
Steap3	ENSMUSG00000026389	2209.69	0.6091	0.0611355	9.96311	2.21e-23	1.89e-19	1	120190756	120272705	-	protein_coding
Chrna6	ENSMUSG00000031491	2744.02	0.627772	0.0694842	9.03475	1.64e-19	9.37e-16	8	27403211	27413944	-	protein_coding
Gm13425	ENSMUSG00000085224	2478.11	-0.542411	0.0612516	-8.85546	8.33e-19	3.56e-15	2	31633452	31640589	-	antisense
Ntrk1	ENSMUSG00000028072	5344.45	-0.505208	0.0585915	-8.62254	6.55e-18	2.24e-14	3	87778243	87795162	-	protein_coding
Cyp26b1	ENSMUSG00000063415	334.395	0.713195	0.0839068	8.49985	1.9e-17	5.41e-14	6	84571413	84593908	-	protein_coding
Skor2	ENSMUSG00000091519	455.266	0.632978	0.0790248	8.00986	1.15e-15	2.45e-12	18	76856404	76900342	+	protein_coding
Ift122	ENSMUSG00000030323	1619.88	-0.484924	0.0605092	-8.01405	1.11e-15	2.45e-12	6	115853469	115926699	+	protein_coding
Gm765	ENSMUSG00000090667	5040.28	-0.495079	0.062618	-7.90634	2.65e-15	5.04e-12	6	98235707	98342754	-	protein_coding
Grik1	ENSMUSG00000022935	7802.17	-0.376247	0.0536284	-7.01582	2.29e-12	3.91e-09	16	87895900	88290258	-	protein_coding
Calcb	ENSMUSG00000030666	2800.1	0.434473	0.0620932	6.99711	2.61e-12	4.06e-09	7	114718642	114723365	+	protein_coding
Trpm8	ENSMUSG00000036251	765.78	-0.480567	0.070495	-6.81704	9.29e-12	1.32e-08	1	88277660	88389293	+	protein_coding
Prdm12	ENSMUSG00000079466	2970.13	-0.516365	0.076255	-6.77155	1.27e-11	1.68e-08	2	31640036	31655795	+	protein_coding
Stk32a	ENSMUSG00000039954	389.783	0.483052	0.0780427	6.18959	6.03e-10	7.37e-07	18	43207696	43317481	+	protein_coding
Meg3	ENSMUSG00000021268	22460.1	-0.341702	0.0608767	-5.61302	1.99e-08	2.27e-05	12	109541000	109571726	+	lincRNA
A3galt2	ENSMUSG00000028794	1525.54	-0.346855	0.0624644	-5.55285	2.81e-08	3e-05	4	128755363	128769298	+	protein_coding
Mrgprb5	ENSMUSG00000070551	187.274	-0.462498	0.0835283	-5.53702	3.08e-08	3.09e-05	7	48167982	48169019	-	protein_coding
Lmo1	ENSMUSG00000036111	393.627	0.427133	0.0773676	5.52083	3.37e-08	3.21e-05	7	109138571	109175207	-	protein_coding
Bves	ENSMUSG00000071317	614.834	-0.393457	0.0742602	-5.29835	1.17e-07	0.000105166	10	45335771	45372479	+	protein_coding
Ly86	ENSMUSG00000021423	3242.31	0.346728	0.0660071	5.25289	1.5e-07	0.000128023	13	37345344	37419036	+	protein_coding
Aldh1a3	ENSMUSG00000015134	121.915	0.435817	0.0831627	5.24053	1.6e-07	0.00013038	7	66390889	66427517	-	protein_coding
Miat	ENSMUSG00000097767	6614.19	-0.334219	0.0643387	-5.19468	2.05e-07	0.000159398	5	112213227	112229395	-	lincRNA
Adcy5	ENSMUSG00000022840	2015.39	-0.316512	0.0612136	-5.17062	2.33e-07	0.000173468	16	35154876	35305737	+	protein_coding
Tagln3	ENSMUSG00000022658	6227.14	0.299496	0.0584722	5.12202	3.02e-07	0.000215374	16	45711229	45724608	-	protein_coding
Fkbp1b	ENSMUSG00000020635	4049.93	0.319003	0.0625217	5.10227	3.36e-07	0.000229557	12	4833174	4841595	-	protein_coding
Snhg11	ENSMUSG00000044349	15664	-0.293475	0.0577933	-5.07801	3.81e-07	0.000250844	2	158375637	158386145	+	protein_coding
Prkcd	ENSMUSG00000021948	9337.07	-0.265405	0.0538619	-4.92752	8.33e-07	0.000527446	14	30595355	30626210	-	protein_coding
Kcnmb1	ENSMUSG00000020155	1037.47	-0.335413	0.0689813	-4.86238	1.16e-06	0.000708324	11	33963012	33973641	+	protein_coding
Gng8	ENSMUSG00000063594	181.718	-0.403247	0.0838341	-4.81006	1.51e-06	0.0008897	7	16891785	16895436	+	protein_coding
Nktr	ENSMUSG00000032525	1414.39	-0.323636	0.0699749	-4.62503	3.75e-06	0.00213489	9	121719168	121756843	+	protein_coding
Pcolce2	ENSMUSG00000015354	744.983	0.340998	0.0746262	4.56941	4.89e-06	0.00261356	9	95637600	95698096	+	protein_coding
Gm37928	ENSMUSG00000104362	393.498	-0.370516	0.0810199	-4.57315	4.8e-06	0.00261356	3	118530882	118535013	+	TEC
Scpep1	ENSMUSG00000000278	723.425	0.333111	0.0730395	4.5607	5.1e-06	0.00264188	11	88924019	88955465	-	protein_coding
Tmem72	ENSMUSG00000048108	1300.67	-0.332832	0.0733233	-4.53923	5.65e-06	0.00278246	6	116679062	116716913	-	protein_coding
Ngef	ENSMUSG00000026259	162.104	-0.380712	0.0839054	-4.5374	5.7e-06	0.00278246	1	87476833	87573870	-	protein_coding
Firre	ENSMUSG00000085396	1238.57	-0.317263	0.0702152	-4.51845	6.23e-06	0.00295903	X	50555743	50635321	-	processed_transcript
Eid1	ENSMUSG00000091337	1548.09	0.28723	0.0644218	4.45858	8.25e-06	0.00381308	2	125673094	125674785	+	protein_coding
St8sia1	ENSMUSG00000030283	2400.41	-0.269096	0.0610534	-4.40756	1.05e-05	0.00470445	6	142821544	142964452	-	protein_coding
Anxa4	ENSMUSG00000029994	515.164	0.366637	0.0838137	4.37443	1.22e-05	0.00533836	6	86736839	86793584	-	protein_coding
Chrna7	ENSMUSG00000030525	717.22	-0.347208	0.0799074	-4.34514	1.39e-05	0.00595035	7	63098691	63212569	-	protein_coding
Pdx1	ENSMUSG00000029644	10.7976	0.170974	0.0400498	4.26905	1.96e-05	0.00818761	5	147269958	147275848	+	protein_coding
Capn11	ENSMUSG00000058626	22.9421	0.232575	0.0551038	4.22067	2.44e-05	0.00991728	17	45630203	45659325	-	protein_coding
Gm32444	ENSMUSG00000102729	422.239	-0.322021	0.0765393	-4.20727	2.58e-05	0.010279	3	118537020	118540531	+	TEC
Leng8	ENSMUSG00000035545	2806.27	-0.285892	0.0681714	-4.19373	2.74e-05	0.0106646	7	4137038	4148177	+	protein_coding
Elfn1	ENSMUSG00000048988	1023.77	-0.283396	0.0677157	-4.18509	2.85e-05	0.0108321	5	139907942	139974722	+	protein_coding
Insrr	ENSMUSG00000005640	68.8259	-0.317911	0.076902	-4.13398	3.57e-05	0.012972	3	87796950	87816101	+	protein_coding
Scn4a	ENSMUSG00000001027	176.573	-0.347151	0.0838805	-4.13864	3.49e-05	0.012972	11	106318591	106353288	-	protein_coding
Gm567	ENSMUSG00000104610	95.9935	0.330566	0.0803664	4.11324	3.9e-05	0.0138991	3	137289638	137300708	+	lincRNA
Col7a1	ENSMUSG00000025650	206.305	-0.342166	0.083346	-4.10537	4.04e-05	0.0140873	9	108953585	108984875	+	protein_coding
Scg2	ENSMUSG00000050711	7435.93	-0.214707	0.0527389	-4.07113	4.68e-05	0.0160005	1	79434668	79440120	-	protein_coding
RP24-263E2.3	ENSMUSG00000110710	1549.77	-0.303506	0.0748254	-4.05619	4.99e-05	0.0167244	8	94322157	94328100	+	lincRNA
Fam102b	ENSMUSG00000040339	5997.47	-0.21102	0.0530655	-3.97659	6.99e-05	0.0229895	3	108970996	109027607	-	protein_coding
Gm15446	ENSMUSG00000090015	91.9308	0.321666	0.0811884	3.96197	7.43e-05	0.0235392	5	109923399	109943936	+	protein_coding
Cars	ENSMUSG00000010755	656.895	0.30407	0.0767443	3.96212	7.43e-05	0.0235392	7	143557229	143600090	-	protein_coding
Rgs8	ENSMUSG00000042671	1795.33	-0.270009	0.0684711	-3.9434	8.03e-05	0.0249765	1	153653024	153700323	+	protein_coding
Tspan12	ENSMUSG00000029669	582.418	0.302861	0.0771808	3.92404	8.71e-05	0.026589	6	21771394	21852515	-	protein_coding
Celsr3	ENSMUSG00000023473	1791.17	-0.255744	0.0654959	-3.90473	9.43e-05	0.0282988	9	108826319	108852969	+	protein_coding
Litaf	ENSMUSG00000022500	658.02	0.285626	0.0735879	3.88142	0.000103846	0.0300978	16	10959274	11066157	-	protein_coding
Serpina3n	ENSMUSG00000021091	2942.63	-0.240221	0.0618391	-3.88461	0.000102495	0.0300978	12	104406728	104414329	+	protein_coding
Naip5	ENSMUSG00000071203	58.726	0.281343	0.0729925	3.85441	0.00011601	0.0330629	13	100211738	100246323	-	protein_coding
Kcnv1	ENSMUSG00000022342	771.094	0.296619	0.0776085	3.82199	0.000132381	0.0359701	15	45106283	45114934	-	protein_coding
Fabp7	ENSMUSG00000019874	3780.93	0.275797	0.0720275	3.82905	0.000128641	0.0359701	10	57784880	57788450	+	protein_coding
St6galnac5	ENSMUSG00000039037	948.769	0.26016	0.0681131	3.81953	0.000133709	0.0359701	3	152817080	152982246	-	protein_coding
Gng2	ENSMUSG00000043004	9753.84	-0.231115	0.0605355	-3.81784	0.000134625	0.0359701	14	19872558	19977627	-	protein_coding
Kif26a	ENSMUSG00000021294	132.282	-0.315345	0.0832518	-3.78785	0.000151959	0.039977	12	112146207	112181747	+	protein_coding
Gal	ENSMUSG00000024907	397.23	-0.301983	0.0806853	-3.74273	0.00018203	0.0471622	19	3409918	3414472	-	protein_coding
Nt5e	ENSMUSG00000032420	1239.27	-0.271226	0.0727018	-3.73066	0.000190978	0.0487423	9	88327196	88372092	+	protein_coding
Mir124a-1hg	ENSMUSG00000097545	870.393	-0.278645	0.0749383	-3.71833	0.000200541	0.0504302	14	64587330	64593961	+	lincRNA
Runx1t1	ENSMUSG00000006586	508.47	0.277671	0.0752088	3.692	0.000222498	0.0538637	4	13743435	13893649	+	protein_coding
Vps26a	ENSMUSG00000020078	1369.94	0.253442	0.0686705	3.69069	0.000223645	0.0538637	10	62454842	62486805	-	protein_coding
Spaca6	ENSMUSG00000080316	178.656	-0.30968	0.083906	-3.6908	0.000223552	0.0538637	17	17830718	17843009	+	protein_coding
Gt(ROSA)26Sor	ENSMUSG00000086429	121.739	-0.304955	0.0829711	-3.67543	0.000237446	0.0563935	6	113067427	113077333	-	antisense
Camk2a	ENSMUSG00000024617	5817.97	-0.189861	0.0518359	-3.66273	0.00024954	0.0584539	18	60925617	60988152	+	protein_coding
Nfat5	ENSMUSG00000003847	3047.27	-0.231213	0.0632582	-3.65506	0.00025712	0.0594155	8	107293469	107379517	+	protein_coding
Trappc3l	ENSMUSG00000071340	1151.94	-0.244204	0.0673214	-3.62744	0.000286244	0.0652637	10	34037596	34109813	+	protein_coding
Ppm1j	ENSMUSG00000002228	3407.42	0.20398	0.0564235	3.61516	0.000300165	0.0675371	3	104781055	104786018	+	protein_coding
Pten	ENSMUSG00000013663	4754.47	-0.207388	0.0574292	-3.6112	0.000304783	0.0676856	19	32757496	32826160	+	protein_coding
Sdc1	ENSMUSG00000020592	633.96	0.265061	0.073527	3.60494	0.000312224	0.068449	12	8771322	8793715	+	protein_coding
Ccdc134	ENSMUSG00000068114	201.738	0.299718	0.0833045	3.59787	0.000320838	0.0686287	15	82127921	82142200	+	protein_coding
Gm15674	ENSMUSG00000087691	68.1266	-0.278549	0.0774246	-3.59768	0.00032107	0.0686287	1	130422823	130437914	+	antisense
Agtr1a	ENSMUSG00000049115	617.119	0.275419	0.0767002	3.59085	0.000329601	0.0695824	13	30336440	30382867	+	protein_coding
Nr1d1	ENSMUSG00000020889	420.72	-0.277955	0.0776173	-3.5811	0.000342154	0.0713515	11	98767931	98775333	-	protein_coding
Gm15675	ENSMUSG00000086825	247.391	-0.29926	0.0838072	-3.57082	0.000355869	0.0733175	1	130429780	130437191	-	lincRNA
Pla2r1	ENSMUSG00000054580	215.808	-0.296708	0.0831836	-3.56691	0.000361221	0.0735343	2	60417542	60553308	-	protein_coding
Ret	ENSMUSG00000030110	24396.5	-0.207422	0.0582865	-3.55867	0.000372739	0.0749862	6	118151744	118197718	-	protein_coding
Ints6l	ENSMUSG00000035967	877.582	-0.244979	0.0689525	-3.55287	0.000381056	0.0756695	X	56454856	56507843	+	protein_coding
Ubn2	ENSMUSG00000038538	834.986	-0.249961	0.0704082	-3.55017	0.000384985	0.0756695	6	38433949	38524825	+	protein_coding
Lrrn4	ENSMUSG00000043110	70.0131	-0.258189	0.072814	-3.54587	0.000391317	0.0760401	2	132868304	132880891	-	protein_coding
Atp8b2	ENSMUSG00000060671	2926.65	-0.216878	0.0615094	-3.52593	0.000421993	0.0801787	3	89939480	89963508	-	protein_coding
Hpcal1	ENSMUSG00000071379	2809.67	-0.22386	0.0634744	-3.52678	0.00042065	0.0801787	12	17690813	17791926	+	protein_coding
Ltf	ENSMUSG00000032496	22.9037	0.192163	0.0547422	3.51034	0.00044754	0.0840983	9	111019270	111042767	+	protein_coding
Egr2	ENSMUSG00000037868	507.408	0.286327	0.0817625	3.50194	0.000461884	0.0858501	10	67535474	67542188	+	protein_coding
Ism1	ENSMUSG00000074766	129.958	0.292304	0.0836344	3.49502	0.000474031	0.0862333	2	139678177	139758581	+	protein_coding
Galnt5	ENSMUSG00000026828	663.244	-0.269842	0.0771792	-3.4963	0.000471752	0.0862333	2	57997883	58045860	+	protein_coding
Garnl3	ENSMUSG00000038860	2081.24	-0.22381	0.0641707	-3.48773	0.000487136	0.0876845	2	32986223	33131654	-	protein_coding
Pfkfb3	ENSMUSG00000026773	2134.19	-0.229925	0.0660944	-3.47874	0.000503785	0.0897367	2	11471432	11554077	-	protein_coding
Arx	ENSMUSG00000035277	5.78927	0.109539	0.031576	3.46907	0.000522261	0.0920687	X	93286444	93298357	+	protein_coding
Lcorl	ENSMUSG00000015882	607.037	-0.259294	0.0748398	-3.46466	0.00053091	0.0926383	5	45697180	45857615	-	protein_coding
Cbfa2t3	ENSMUSG00000006362	139.621	-0.29008	0.0838237	-3.46059	0.000538986	0.0930975	8	122625140	122699109	-	protein_coding
Nab1	ENSMUSG00000002881	1073.97	0.229853	0.0665253	3.45512	0.000550041	0.0940571	1	52457293	52500679	-	protein_coding
S100a9	ENSMUSG00000056071	55.0961	0.223576	0.0648578	3.44718	0.000566477	0.0959086	3	90692631	90695721	-	protein_coding
Rhou	ENSMUSG00000039960	1410.27	0.220912	0.0642228	3.43977	0.000582206	0.0968517	8	123653928	123663884	+	protein_coding
Ptgir	ENSMUSG00000043017	1438.99	-0.248519	0.0722601	-3.43923	0.000583376	0.0968517	7	16906489	16910905	+	protein_coding
Nek1	ENSMUSG00000031644	3454.31	-0.205686	0.0599648	-3.43011	0.000603331	0.0975217	8	60993194	61131346	+	protein_coding
Plagl1	ENSMUSG00000019817	1621.43	-0.223383	0.0651341	-3.42958	0.000604521	0.0975217	10	13060503	13131694	+	protein_coding
Srrm2	ENSMUSG00000039218	8243.02	-0.22391	0.0652081	-3.43378	0.000595232	0.0975217	17	23790661	23824741	+	protein_coding
Gfra3	ENSMUSG00000024366	1008.58	-0.24163	0.0706166	-3.42171	0.000622286	0.0994494	18	34689902	34720387	-	protein_coding
B4galt6	ENSMUSG00000056124	3699.42	-0.189126	0.0553814	-3.41496	0.000637903	0.101001	18	20684598	20746404	-	protein_coding
March4	ENSMUSG00000039372	678.277	-0.244842	0.0719486	-3.40301	0.000666472	0.104557	1	72427111	72536930	-	protein_coding
Hmcn1	ENSMUSG00000066842	233.833	-0.280162	0.0828118	-3.38312	0.00071667	0.11141	1	150562523	150993435	-	protein_coding
Guf1	ENSMUSG00000029208	507.485	-0.250726	0.0743716	-3.37126	0.00074825	0.115271	5	69556922	69575973	+	protein_coding
Adgrf5	ENSMUSG00000056492	1107.18	-0.236637	0.0705283	-3.35521	0.000793036	0.12108	17	43389465	43459557	+	protein_coding
Lmtk3	ENSMUSG00000062044	390.78	-0.265345	0.0793195	-3.34527	0.000822031	0.124396	7	45783737	45804144	+	protein_coding
Cbx6	ENSMUSG00000089715	7281.34	0.173312	0.0520804	3.32777	0.000875436	0.131021	15	79823895	79834688	-	protein_coding
Myh11	ENSMUSG00000018830	187.584	-0.266964	0.0802666	-3.32596	0.000881135	0.131021	16	14194526	14291408	-	protein_coding
Kndc1	ENSMUSG00000066129	530.209	-0.25777	0.0775722	-3.32297	0.000890637	0.131292	7	139894695	139941537	+	protein_coding
Ifit1	ENSMUSG00000034459	516.328	0.275859	0.0832792	3.31246	0.000924799	0.135163	19	34640870	34650009	+	protein_coding
Asic1	ENSMUSG00000023017	1749.95	-0.210234	0.0636051	-3.3053	0.00094875	0.137488	15	99670717	99701127	+	protein_coding
Rnf182	ENSMUSG00000044164	197.846	0.27609	0.0836005	3.30249	0.000958316	0.137672	13	43615709	43670945	+	protein_coding
S1pr3	ENSMUSG00000067586	4091.14	0.199601	0.0605061	3.29886	0.000970791	0.137672	13	51408617	51422797	+	protein_coding
Nptx1	ENSMUSG00000025582	5485.39	-0.218505	0.0662561	-3.29788	0.000974172	0.137672	11	119538718	119547753	-	protein_coding
Id2	ENSMUSG00000020644	415.228	0.256845	0.078032	3.29153	0.000996434	0.139664	12	25093800	25096092	-	protein_coding
Dcdc2a	ENSMUSG00000035910	41.8685	0.224385	0.0684835	3.27649	0.00105106	0.144944	13	25056003	25210706	+	protein_coding
Gm5868	ENSMUSG00000060204	12.6395	0.137877	0.0420765	3.27681	0.00104988	0.144944	5	72581637	72587551	-	protein_coding
Gpatch8	ENSMUSG00000034621	1596.36	-0.214481	0.0656769	-3.2657	0.00109195	0.149378	11	102475914	102556392	-	protein_coding
Vegfa	ENSMUSG00000023951	1055.75	-0.218969	0.0675584	-3.24119	0.00119033	0.161544	17	46016992	46032369	-	protein_coding
Cartpt	ENSMUSG00000021647	355.147	0.269628	0.0834655	3.23042	0.0012361	0.166436	13	99898483	99900683	-	protein_coding
Lipa	ENSMUSG00000024781	2321.14	0.206343	0.0639283	3.22773	0.00124776	0.166693	19	34492317	34527474	-	protein_coding
Rhoc	ENSMUSG00000002233	928.931	0.227082	0.0705377	3.2193	0.00128503	0.170342	3	104788374	104794459	+	protein_coding
Epha8	ENSMUSG00000028661	47.3347	-0.232077	0.07229	-3.21036	0.0013257	0.17438	4	136929418	136956816	-	protein_coding
Peg3	ENSMUSG00000002265	7839.4	-0.172442	0.0538907	-3.19986	0.00137495	0.179478	7	6703891	6730431	-	protein_coding
B3galnt1	ENSMUSG00000043300	844.845	0.222392	0.0696251	3.19414	0.0014025	0.181688	3	69574157	69598960	-	protein_coding
Lix1	ENSMUSG00000047786	4598.03	0.187403	0.0587243	3.19123	0.00141667	0.182143	17	17402671	17459387	+	protein_coding
Lgalsl	ENSMUSG00000042363	850.308	0.231075	0.0727503	3.17628	0.00149176	0.189439	11	20823575	20831056	-	protein_coding
Homer2	ENSMUSG00000025813	1466.18	-0.198753	0.0625886	-3.17554	0.00149557	0.189439	7	81600480	81707527	-	protein_coding
Mrgpra3	ENSMUSG00000078698	417.305	0.257913	0.0812787	3.17319	0.00150774	0.189576	7	47588949	47601372	-	protein_coding
Plekhd1	ENSMUSG00000066438	2271.01	0.191589	0.0607048	3.15607	0.00159909	0.199594	12	80692590	80724214	+	protein_coding
Eml5	ENSMUSG00000051166	585.685	-0.242469	0.0768965	-3.15318	0.00161499	0.200119	12	98786603	98901484	-	protein_coding
Rho	ENSMUSG00000030324	73.329	0.244895	0.0778369	3.14625	0.00165377	0.202629	6	115931747	115940036	+	protein_coding
Celf3	ENSMUSG00000028137	492.621	-0.252865	0.0803936	-3.14534	0.00165895	0.202629	3	94478294	94492198	+	protein_coding
4932412D23Rik	ENSMUSG00000075070	11.9433	-0.137552	0.0438029	-3.14024	0.00168808	0.204724	16	42725701	42875762	-	processed_transcript
Mbd6	ENSMUSG00000025409	999.562	-0.22214	0.0708467	-3.1355	0.00171561	0.206598	10	127281955	127289018	-	protein_coding
Gm11611	ENSMUSG00000087042	56.2173	-0.237547	0.0759985	-3.12568	0.00177393	0.212127	11	97519611	97521895	-	sense_intronic
Ptger3	ENSMUSG00000040016	1278.49	-0.248674	0.0798299	-3.11504	0.00183917	0.218402	3	157566891	157645888	+	protein_coding
Ptk2b	ENSMUSG00000059456	662.267	-0.226548	0.0728144	-3.11131	0.0018626	0.219658	14	66153256	66281052	-	protein_coding
Prokr2	ENSMUSG00000050558	288.304	-0.249962	0.0806217	-3.10043	0.00193237	0.226325	2	132337732	132385447	-	protein_coding
Atp6ap1l	ENSMUSG00000078958	114.118	0.247986	0.0810433	3.05993	0.00221392	0.239608	13	90883432	90905355	-	protein_coding
Wscd1	ENSMUSG00000020811	78.7106	0.24547	0.079808	3.07576	0.00209968	0.239608	11	71749919	71789647	+	protein_coding
Mdga1	ENSMUSG00000043557	1115.6	0.243455	0.0792231	3.07303	0.00211894	0.239608	17	29827955	29970087	-	protein_coding
Neto2	ENSMUSG00000036902	844.493	0.223821	0.0727006	3.07866	0.00207933	0.239608	8	85636587	85700924	-	protein_coding
H2-M11	ENSMUSG00000037537	13.2457	-0.131362	0.0427956	-3.06953	0.00214398	0.239608	17	36547074	36549250	+	protein_coding
Nbea	ENSMUSG00000027799	1557.72	-0.202419	0.0661128	-3.06172	0.00220072	0.239608	3	55625194	56183701	-	protein_coding
Cplx2	ENSMUSG00000025867	7570.89	-0.206955	0.0676205	-3.06053	0.00220947	0.239608	13	54371348	54383917	+	protein_coding
Dgkh	ENSMUSG00000034731	6195.36	-0.212674	0.0694759	-3.06111	0.00220516	0.239608	14	78569608	78725089	-	protein_coding
Fam135a	ENSMUSG00000026153	801.123	-0.213772	0.0698249	-3.06154	0.00220198	0.239608	1	24011092	24100341	-	protein_coding
RP23-320D23.6	ENSMUSG00000111394	96.7604	-0.247467	0.0807478	-3.06469	0.00217894	0.239608	9	59672813	59676700	+	TEC
Mrgprb4	ENSMUSG00000070550	339.441	-0.252423	0.0819191	-3.08137	0.00206054	0.239608	7	48198069	48199288	-	protein_coding
C1ql4	ENSMUSG00000001076	149.226	-0.255928	0.083301	-3.07233	0.00212398	0.239608	15	99084685	99087817	-	protein_coding
Bst2	ENSMUSG00000046718	229.648	0.255977	0.0839077	3.0507	0.00228312	0.245543	8	71534254	71537456	-	protein_coding
Chrna4	ENSMUSG00000027577	146.378	-0.254732	0.0835983	-3.04709	0.00231065	0.24695	2	181018379	181043546	-	protein_coding
Gan	ENSMUSG00000052557	2338.01	-0.195872	0.0643447	-3.0441	0.00233376	0.247611	8	117158134	117215997	+	protein_coding
Nwd2	ENSMUSG00000090061	1726.56	-0.196668	0.0646786	-3.0407	0.00236027	0.247611	5	63649101	63810546	+	protein_coding
Ptprb	ENSMUSG00000020154	403.069	-0.247383	0.0813348	-3.04154	0.00235373	0.247611	10	116301373	116389538	+	protein_coding
Pde4c	ENSMUSG00000031842	621.723	-0.23528	0.0776116	-3.03151	0.00243333	0.253719	8	70723719	70751186	+	protein_coding
Kcnab1	ENSMUSG00000027827	5221.9	0.192898	0.0638582	3.02072	0.00252174	0.259942	3	65109383	65378223	+	protein_coding
Cntn2	ENSMUSG00000053024	7046.33	-0.187947	0.0622611	-3.0187	0.00253862	0.259942	1	132509426	132543256	-	protein_coding
CK137956	ENSMUSG00000028813	46.2589	-0.21634	0.0716304	-3.02022	0.00252588	0.259942	4	127927591	127970951	-	protein_coding
Ice1	ENSMUSG00000034525	2030.18	-0.186566	0.06197	-3.01058	0.0026075	0.265406	13	70588688	70637634	-	protein_coding
Mettl7a3	ENSMUSG00000058057	311.478	-0.246464	0.0821724	-2.99935	0.00270553	0.273754	15	100334928	100340341	+	protein_coding
Arhgdig	ENSMUSG00000073433	1823.17	0.192197	0.064374	2.98563	0.00282991	0.27972	17	26196225	26207786	-	protein_coding
Mal2	ENSMUSG00000024479	5406.55	-0.216288	0.0724052	-2.98719	0.00281559	0.27972	15	54571365	54602846	+	protein_coding
Sned1	ENSMUSG00000047793	415.071	-0.246262	0.0824083	-2.98831	0.00280524	0.27972	1	93235840	93301065	+	protein_coding
Chrnb4	ENSMUSG00000035200	263.061	-0.249024	0.0833017	-2.98942	0.00279503	0.27972	9	55028153	55048779	-	protein_coding
Prex1	ENSMUSG00000039621	1426.76	-0.200551	0.0672135	-2.98379	0.00284705	0.279796	2	166566341	166713832	-	protein_coding
Stmn4	ENSMUSG00000022044	273.433	0.244053	0.0818422	2.98199	0.00286377	0.279831	14	66344295	66361680	+	protein_coding
Tmod1	ENSMUSG00000028328	3189.88	0.217709	0.0734773	2.96294	0.00304719	0.292782	4	46038934	46116032	+	protein_coding
Ifit2	ENSMUSG00000045932	900.475	0.205206	0.0691901	2.96583	0.00301866	0.292782	19	34550693	34576419	+	protein_coding
Bach2	ENSMUSG00000040270	574.314	-0.221913	0.0748974	-2.96289	0.00304767	0.292782	4	32238803	32586108	+	protein_coding
Exoc6	ENSMUSG00000053799	658.669	0.217783	0.073573	2.9601	0.00307543	0.293798	19	37550417	37683245	+	protein_coding
Mrgprd	ENSMUSG00000051207	4121.86	-0.193094	0.0653179	-2.95622	0.00311438	0.294232	7	145314834	145324086	+	protein_coding
Gm37773	ENSMUSG00000104033	97.8638	-0.24302	0.082181	-2.95713	0.0031052	0.294232	3	118526150	118528270	+	TEC
Ttc14	ENSMUSG00000027677	1245.91	-0.187096	0.0633859	-2.9517	0.00316027	0.296926	3	33799831	33814860	+	protein_coding
P4ha3	ENSMUSG00000051048	503.746	0.221944	0.0753489	2.94555	0.0032238	0.300126	7	100285519	100319699	+	protein_coding
Ptafr	ENSMUSG00000056529	58.7758	-0.218022	0.0740732	-2.94333	0.00324698	0.300126	4	132564066	132582683	+	protein_coding
P2rx2	ENSMUSG00000029503	117.889	-0.241877	0.0821359	-2.94484	0.00323122	0.300126	5	110339811	110343212	-	protein_coding
Lect1	ENSMUSG00000022025	234.781	0.2428	0.0825641	2.94074	0.00327428	0.301022	14	79637689	79662170	-	protein_coding
Clic4	ENSMUSG00000037242	2064.02	0.181723	0.0619183	2.93489	0.00333663	0.304916	4	135213968	135272814	-	protein_coding
Coro1a	ENSMUSG00000030707	2824.99	0.178751	0.0609357	2.93344	0.00335229	0.304916	7	126699772	126707787	-	protein_coding
Smyd3	ENSMUSG00000055067	809.574	-0.20292	0.0694172	-2.92319	0.00346468	0.313471	1	178951959	179518041	-	protein_coding
Elmod1	ENSMUSG00000041986	396.903	0.240045	0.0823066	2.91647	0.00354018	0.318617	9	53911456	53975301	-	protein_coding
Esr1	ENSMUSG00000019768	401.176	0.234297	0.0804502	2.91232	0.00358752	0.320992	10	4611592	5005614	+	protein_coding
Osbpl5	ENSMUSG00000037606	1566.16	0.199753	0.0686229	2.91088	0.00360412	0.320992	7	143688761	143756985	-	protein_coding
Speg	ENSMUSG00000026207	764.669	-0.207928	0.0716894	-2.9004	0.00372688	0.328503	1	75375296	75432320	+	protein_coding
Zmat4	ENSMUSG00000037492	957.874	-0.208613	0.071922	-2.90055	0.00372512	0.328503	8	23636018	24156585	+	protein_coding
Efr3b	ENSMUSG00000020658	2335.13	-0.171372	0.0592391	-2.89288	0.00381727	0.333313	12	3962553	4038915	-	protein_coding
Tmtc4	ENSMUSG00000041594	630.961	-0.212281	0.0733871	-2.89262	0.00382043	0.333313	14	122918970	122984035	-	protein_coding
Slc8a2	ENSMUSG00000030376	153.529	0.242204	0.0839063	2.8866	0.00389431	0.334156	7	16129825	16161063	+	protein_coding
Hbb-bs	ENSMUSG00000052305	196.616	0.239072	0.082809	2.88703	0.00388899	0.334156	7	103826533	103828096	-	protein_coding
Itm2a	ENSMUSG00000031239	648.487	0.226785	0.0786108	2.8849	0.00391535	0.334156	X	107397098	107403376	-	protein_coding
Acadl	ENSMUSG00000026003	3032.07	0.174691	0.0605407	2.88551	0.00390775	0.334156	1	66830838	66863277	-	protein_coding
Kcnma1	ENSMUSG00000063142	511.378	-0.23588	0.0817919	-2.8839	0.0039278	0.334156	14	23289430	24004859	-	protein_coding
Tnrc6c	ENSMUSG00000025571	1258.2	-0.197918	0.0688621	-2.87411	0.00405162	0.342983	11	117654288	117763439	+	protein_coding
Sdhaf4	ENSMUSG00000026154	406.508	0.232487	0.0809345	2.87254	0.0040719	0.343003	1	23995938	24005656	-	protein_coding
Fnta	ENSMUSG00000015994	2034.27	0.174915	0.0609927	2.86779	0.00413345	0.34648	8	25998721	26015650	-	protein_coding
Grb14	ENSMUSG00000026888	908.123	0.201652	0.0704663	2.86168	0.00421404	0.349291	2	64912475	65024987	-	protein_coding
Serpinb1a	ENSMUSG00000044734	1205.77	-0.198674	0.0695258	-2.85756	0.00426911	0.349291	13	32842091	32851185	-	protein_coding
Socs2	ENSMUSG00000020027	629.611	-0.20448	0.0715534	-2.85773	0.0042668	0.349291	10	95385361	95417180	-	protein_coding
Frmd4b	ENSMUSG00000030064	814.303	-0.215057	0.0751863	-2.86032	0.00423219	0.349291	6	97286866	97617541	-	protein_coding
Plek2	ENSMUSG00000021118	84.4729	-0.227859	0.0796642	-2.86025	0.0042331	0.349291	12	78888690	78906964	-	protein_coding
Ccdc80	ENSMUSG00000022665	173.192	0.239607	0.0839016	2.85581	0.00429268	0.349547	16	45093401	45127924	+	protein_coding
Rtn4rl1	ENSMUSG00000045287	2922.79	0.165553	0.0580635	2.85123	0.00435501	0.349628	11	75193782	75267769	+	protein_coding
Atrx	ENSMUSG00000031229	1588.28	-0.180573	0.0633095	-2.85223	0.00434135	0.349628	X	105797614	105929403	-	protein_coding
Slc23a2	ENSMUSG00000027340	1488.14	-0.182922	0.0641116	-2.85318	0.00432846	0.349628	2	132052495	132145108	-	protein_coding
Tac1	ENSMUSG00000061762	4222.54	0.203605	0.0714861	2.84818	0.00439701	0.35135	6	7554878	7565834	+	protein_coding
Klhl5	ENSMUSG00000054920	3194.47	-0.158853	0.0558596	-2.84379	0.00445804	0.35457	5	65107538	65168188	+	protein_coding
Ildr2	ENSMUSG00000040612	282.897	-0.232293	0.0819431	-2.83481	0.00458523	0.362997	1	166254138	166316823	+	protein_coding
Sox2ot	ENSMUSG00000105265	240.222	0.233089	0.0823589	2.83017	0.00465239	0.366617	3	34104269	34682619	+	processed_transcript
Abca1	ENSMUSG00000015243	2753.02	-0.186286	0.0661578	-2.81579	0.0048658	0.381675	4	53030786	53159895	-	protein_coding
Oprm1	ENSMUSG00000000766	343.274	-0.234701	0.0834238	-2.81336	0.00490271	0.382814	10	6758505	7038198	+	protein_coding
Chrna10	ENSMUSG00000066279	18.7808	-0.151693	0.0542899	-2.79412	0.00520406	0.404498	7	102111265	102116828	-	protein_coding
Col4a3	ENSMUSG00000079465	36.1859	-0.182815	0.0654844	-2.79173	0.00524266	0.405654	1	82586920	82722059	+	protein_coding
Higd1a	ENSMUSG00000038412	961.371	0.184989	0.0663335	2.78877	0.00529086	0.405855	9	121848562	121858362	-	protein_coding
Peli3	ENSMUSG00000024901	992.84	-0.196715	0.0705778	-2.78721	0.00531646	0.405855	19	4930650	4943127	-	protein_coding
Trank1	ENSMUSG00000062296	71.16	-0.219145	0.0785865	-2.78859	0.00529388	0.405855	9	111311738	111395775	+	protein_coding
Scn2b	ENSMUSG00000070304	1458.92	-0.18926	0.0679815	-2.78399	0.00536948	0.40808	9	45117781	45130070	+	protein_coding
Rgs5	ENSMUSG00000026678	4830.41	-0.17953	0.0647558	-2.77242	0.00556415	0.421004	1	169655500	169695813	+	protein_coding
A4galt	ENSMUSG00000047878	897.623	0.190855	0.069087	2.76254	0.00573543	0.432053	15	83226725	83251774	-	protein_coding
Ufsp1	ENSMUSG00000051502	207.414	0.23065	0.0836888	2.75605	0.00585043	0.438782	5	137294628	137295665	+	protein_coding
Myo1a	ENSMUSG00000025401	986.068	-0.198364	0.0720756	-2.75217	0.0059202	0.442076	10	127705169	127720887	+	protein_coding
Per3	ENSMUSG00000028957	233.774	-0.230433	0.0838771	-2.74727	0.00600941	0.446787	4	151003651	151044665	-	protein_coding
Ogfrl1	ENSMUSG00000026158	4729.53	0.156609	0.0571415	2.74072	0.0061305	0.449921	1	23366423	23397772	-	protein_coding
Dusp11	ENSMUSG00000030002	1352.34	-0.170347	0.0621331	-2.74165	0.00611318	0.449921	6	85942267	85961667	-	protein_coding
Fam26d	ENSMUSG00000039508	118.481	-0.22123	0.0806398	-2.74343	0.0060801	0.449921	10	34038783	34044313	-	protein_coding
Gpx1	ENSMUSG00000063856	2681.77	0.188421	0.0688702	2.73589	0.00622115	0.452688	9	108338902	108340343	+	protein_coding
Gm37494	ENSMUSG00000108621	521.522	-0.206587	0.0754868	-2.73673	0.00620525	0.452688	7	39544401	39580589	+	lincRNA
Erdr1	ENSMUSG00000096768	47.3948	0.17915	0.0657248	2.72576	0.00641544	0.464848	Y	90784737	90816464	+	protein_coding
Ggt5	ENSMUSG00000006344	131.721	0.227476	0.083672	2.71866	0.0065546	0.47094	10	75589339	75617200	+	protein_coding
Nrsn1	ENSMUSG00000048978	1857.28	0.173858	0.063947	2.71878	0.00655227	0.47094	13	25252039	25270502	-	protein_coding
Akr1c14	ENSMUSG00000033715	67.4181	0.211394	0.0778322	2.71602	0.00660719	0.472732	13	4049010	4090422	+	protein_coding
Mgp	ENSMUSG00000030218	293.946	-0.226859	0.0836257	-2.71279	0.00667202	0.475382	6	136872434	136875823	-	protein_coding
Dkk3	ENSMUSG00000030772	4427.56	-0.166015	0.0612494	-2.71048	0.00671853	0.476709	7	112116016	112159057	-	protein_coding
Yes1	ENSMUSG00000014932	406.42	0.209211	0.0773626	2.70429	0.00684496	0.4835	5	32611170	32687057	+	protein_coding
Tgfbr1	ENSMUSG00000007613	529.554	0.209039	0.0773737	2.70168	0.00689906	0.4835	4	47353221	47414931	+	protein_coding
Gm26724	ENSMUSG00000097090	19.5844	-0.148516	0.0549702	-2.70176	0.00689743	0.4835	17	27201031	27203071	+	lincRNA
Snx16	ENSMUSG00000027534	740.831	0.197109	0.0731187	2.69574	0.00702322	0.486223	3	10417816	10440102	-	protein_coding
Xist	ENSMUSG00000086503	4703.46	-0.175969	0.0652668	-2.69615	0.00701469	0.486223	X	103460374	103483217	-	lincRNA
2810474O19Rik	ENSMUSG00000032712	297.628	-0.219594	0.0814461	-2.69619	0.00701378	0.486223	6	149309413	149335663	+	protein_coding
Nxpe5	ENSMUSG00000047592	36.8177	-0.182888	0.0680586	-2.68722	0.00720496	0.496794	5	138225897	138253363	+	protein_coding
Tppp3	ENSMUSG00000014846	37518.9	0.139494	0.0519966	2.68276	0.00730182	0.501451	8	105467492	105471526	-	protein_coding
Chrnb3	ENSMUSG00000031492	491.144	0.216531	0.0808905	2.67685	0.00743184	0.502289	8	27368710	27399730	+	protein_coding
Shc1	ENSMUSG00000042626	2969.06	0.184348	0.0689011	2.67554	0.00746091	0.502289	3	89418442	89430027	+	protein_coding
Ndufb10	ENSMUSG00000040048	1908.86	0.174004	0.0649497	2.67905	0.00738305	0.502289	17	24722059	24724478	-	protein_coding
Amigo1	ENSMUSG00000050947	5615.13	0.149804	0.0559837	2.67584	0.00745422	0.502289	3	108186334	108192286	+	protein_coding
Socs7	ENSMUSG00000038485	3174.67	-0.146104	0.0546063	-2.67558	0.00745998	0.502289	11	97362550	97398542	+	protein_coding
Rnpc3	ENSMUSG00000027981	342.797	-0.21553	0.0806029	-2.67397	0.00749585	0.502663	3	113605066	113630149	-	protein_coding
Pam	ENSMUSG00000026335	4969.19	0.152297	0.0570151	2.67117	0.00755878	0.504392	1	97795113	98095646	-	protein_coding
Enpp5	ENSMUSG00000023960	3846.36	0.146301	0.0548172	2.66889	0.00761012	0.504392	17	44078812	44086567	+	protein_coding
Th	ENSMUSG00000000214	2873.31	-0.209785	0.0785834	-2.66958	0.00759452	0.504392	7	142892751	142931128	-	protein_coding
Kcnn3	ENSMUSG00000000794	64.4885	-0.20356	0.0763266	-2.66696	0.00765412	0.505349	3	89520163	89675132	+	protein_coding
Cacna1e	ENSMUSG00000004110	484.701	-0.217396	0.0817746	-2.65848	0.00784938	0.513993	1	154390730	154884501	-	protein_coding
St3gal1	ENSMUSG00000013846	273.944	-0.220285	0.0828858	-2.65769	0.00786775	0.513993	15	67102874	67113992	-	protein_coding
Chst1	ENSMUSG00000027221	141.077	-0.222502	0.0837321	-2.65731	0.00787662	0.513993	2	92599706	92615250	+	protein_coding
Shisa6	ENSMUSG00000053930	193.887	-0.222804	0.0838842	-2.65609	0.00790527	0.513993	11	66211724	66525964	-	protein_coding
Arid5a	ENSMUSG00000037447	480.762	0.198308	0.0747096	2.65438	0.00794534	0.514642	1	36307732	36324029	+	protein_coding
Cfap206	ENSMUSG00000028294	227.644	0.219617	0.0831914	2.63991	0.00829289	0.526841	4	34688558	34730206	-	protein_coding
Aldoa	ENSMUSG00000030695	39862.4	0.127674	0.0483793	2.63903	0.0083144	0.526841	7	126795233	126809108	-	protein_coding
Gm20219	ENSMUSG00000110218	13.7366	-0.119542	0.0452317	-2.64289	0.00822018	0.526841	17	56551413	56554387	-	protein_coding
Cdhr1	ENSMUSG00000021803	1416.15	-0.168225	0.0637245	-2.63987	0.00829369	0.526841	14	37077849	37098311	-	protein_coding
Synpo	ENSMUSG00000043079	935.062	-0.189926	0.0720024	-2.63777	0.00834536	0.526841	18	60593972	60660142	-	protein_coding
Stom	ENSMUSG00000026880	505.449	-0.198359	0.0751179	-2.64064	0.00827506	0.526841	2	35313985	35336976	-	protein_coding
Card10	ENSMUSG00000033170	520.375	-0.201754	0.0764915	-2.63761	0.00834936	0.526841	15	78775137	78803042	-	protein_coding
Ppef1	ENSMUSG00000062168	2359.58	-0.154215	0.0584993	-2.63618	0.0083844	0.527108	X	160623093	160735765	-	protein_coding
Tmem151b	ENSMUSG00000096847	1743.99	-0.164312	0.0624027	-2.63308	0.00846134	0.528062	17	45541939	45549677	-	protein_coding
Bmf	ENSMUSG00000040093	154.211	-0.22088	0.0838829	-2.63319	0.0084586	0.528062	2	118528756	118549687	-	protein_coding
Tmsb4x	ENSMUSG00000049775	20638.5	0.185327	0.0704528	2.63051	0.00852562	0.528595	X	167207092	167209315	-	protein_coding
Islr2	ENSMUSG00000051243	209.29	-0.220399	0.0837933	-2.63027	0.00853171	0.528595	9	58196296	58204319	-	protein_coding
Snn	ENSMUSG00000037972	2955.97	0.152634	0.058061	2.62885	0.00856748	0.528895	16	11066297	11074983	+	protein_coding
Runx1	ENSMUSG00000022952	2243	-0.155934	0.0594891	-2.62122	0.00876152	0.538928	16	92601465	92826149	-	protein_coding
Tbc1d2	ENSMUSG00000039813	74.5613	-0.202762	0.077479	-2.617	0.00887076	0.543692	4	46604389	46650209	-	protein_coding
Tnrc18	ENSMUSG00000039477	1774.59	-0.168609	0.0645465	-2.61221	0.0089959	0.549392	5	142724660	142817662	-	protein_coding
Gm43858	ENSMUSG00000104546	29.1099	-0.160822	0.0615989	-2.6108	0.0090331	0.549701	3	152386259	152388037	+	TEC
Ngb	ENSMUSG00000021032	208.899	0.218628	0.0838216	2.60825	0.00910062	0.549725	12	87097530	87102539	-	protein_coding
S100a11	ENSMUSG00000027907	278.08	0.212663	0.081526	2.60853	0.00909308	0.549725	3	93520487	93526287	+	protein_coding
Negr1	ENSMUSG00000040037	554.893	0.19993	0.0767559	2.60475	0.00919424	0.549725	3	156561793	157316445	+	protein_coding
Fkbp14	ENSMUSG00000038074	570.418	0.188788	0.0724499	2.60577	0.00916668	0.549725	6	54577603	54597308	-	protein_coding
Smr2	ENSMUSG00000029281	49.3724	-0.188241	0.0722055	-2.60703	0.00913325	0.549725	5	88086555	88109053	+	protein_coding
Sdc2	ENSMUSG00000022261	698.226	0.190999	0.0734243	2.6013	0.00928709	0.551293	15	32920722	33034730	+	protein_coding
Nedd4l	ENSMUSG00000024589	7629.42	-0.139017	0.053464	-2.60019	0.00931717	0.551293	18	64887755	65217826	+	protein_coding
Kmt2e	ENSMUSG00000029004	1052.26	-0.186482	0.071678	-2.60166	0.00927732	0.551293	5	23434440	23504235	+	protein_coding
Anp32a	ENSMUSG00000032249	1192.41	0.174899	0.0674143	2.5944	0.00947565	0.558737	9	62341292	62378812	+	protein_coding
Hpca	ENSMUSG00000028785	620.269	-0.193398	0.0746438	-2.59095	0.0095712	0.562432	4	129111569	129122036	-	protein_coding
Slc5a7	ENSMUSG00000023945	107.881	0.209382	0.0810798	2.58242	0.0098111	0.564829	17	54273593	54299034	-	protein_coding
Mxra7	ENSMUSG00000020814	610.844	0.201837	0.0780313	2.58662	0.00969236	0.564829	11	116803061	116828046	-	protein_coding
Mrgprx3-ps	ENSMUSG00000099560	665.262	0.184698	0.0714602	2.58463	0.00974841	0.564829	7	47309377	47310295	-	unprocessed_pseudogene
Gnal	ENSMUSG00000024524	13093.7	-0.133702	0.0517968	-2.58129	0.00984321	0.564829	18	67088335	67226792	+	protein_coding
Icmt	ENSMUSG00000039662	4964.47	-0.137712	0.0533224	-2.58262	0.00980523	0.564829	4	152297226	152307121	+	protein_coding
Pcdhgb4	ENSMUSG00000103585	35.1243	-0.172641	0.0668265	-2.58342	0.00978258	0.564829	18	37720368	37841870	+	protein_coding
Esyt3	ENSMUSG00000037681	152.518	-0.214519	0.0830834	-2.58198	0.00982361	0.564829	9	99309962	99358557	-	protein_coding
Cntn4	ENSMUSG00000064293	408.009	0.21458	0.08347	2.57075	0.010148	0.57218	6	105677659	106699310	+	protein_coding
Col14a1	ENSMUSG00000022371	405.152	0.211194	0.0821294	2.57148	0.0101266	0.57218	15	55307749	55520803	+	protein_coding
Fgf1	ENSMUSG00000036585	16942.4	0.149791	0.0583378	2.56765	0.010239	0.57218	18	38838672	38929404	-	protein_coding
Dpp6	ENSMUSG00000061576	10848.1	-0.143178	0.0556207	-2.57419	0.0100474	0.57218	5	26817202	27727505	+	protein_coding
Herc1	ENSMUSG00000038664	6393.66	-0.172981	0.0673315	-2.56909	0.0101966	0.57218	9	66350449	66508775	+	protein_coding
Itgb6	ENSMUSG00000026971	37.4634	-0.173629	0.0675303	-2.57112	0.010137	0.57218	2	60598291	60722643	-	protein_coding
Runx2	ENSMUSG00000039153	114.134	-0.213381	0.0830502	-2.5693	0.0101905	0.57218	17	44495986	44814797	-	protein_coding
Gpr68	ENSMUSG00000047415	112.607	-0.213405	0.0831019	-2.56799	0.010229	0.57218	12	100876681	100908198	-	protein_coding
Shh	ENSMUSG00000002633	363.397	0.201102	0.078431	2.56406	0.0103457	0.574387	5	28456814	28467256	-	protein_coding
Acvr2b	ENSMUSG00000061393	68.3555	-0.199522	0.0778108	-2.5642	0.0103415	0.574387	9	119402117	119434995	+	protein_coding
Osbpl3	ENSMUSG00000029822	9211.59	-0.138141	0.0539089	-2.56249	0.0103924	0.575113	6	50293329	50456201	-	protein_coding
Psmg3	ENSMUSG00000029551	301.589	0.212162	0.0832441	2.54867	0.0108135	0.584429	5	139823591	139826885	-	protein_coding
Cysltr2	ENSMUSG00000033470	309.766	0.210946	0.0825749	2.5546	0.0106311	0.584429	14	73029127	73049114	-	protein_coding
Slc35f3	ENSMUSG00000057060	337.496	0.207991	0.0815645	2.55002	0.0107717	0.584429	8	126298557	126395482	+	protein_coding
Rgs9bp	ENSMUSG00000056043	49.0198	0.182495	0.0715085	2.55207	0.0107084	0.584429	7	35578992	35585582	-	protein_coding
Txndc5	ENSMUSG00000038991	2070.12	0.153168	0.060133	2.54715	0.0108608	0.584429	13	38500272	38528824	-	protein_coding
Cds2	ENSMUSG00000058793	32214.1	-0.12302	0.0482809	-2.548	0.0108343	0.584429	2	132263147	132312050	+	protein_coding
Cacna1b	ENSMUSG00000004113	4714.46	-0.166807	0.0654657	-2.548	0.0108343	0.584429	2	24603886	24763152	-	protein_coding
Iqsec3	ENSMUSG00000040797	1445.39	-0.173081	0.0679029	-2.54894	0.010805	0.584429	6	121372932	121473678	-	protein_coding
Mst1r	ENSMUSG00000032584	172.521	-0.213507	0.08383	-2.5469	0.0108683	0.584429	9	107906872	107920383	+	protein_coding
Reps2	ENSMUSG00000040855	2834.33	-0.152562	0.0599437	-2.54508	0.0109252	0.585645	X	162411953	162643649	-	protein_coding
Gnaq	ENSMUSG00000024639	9926.4	-0.129096	0.0509016	-2.53618	0.0112068	0.598865	19	16132830	16387463	+	protein_coding
Dennd1a	ENSMUSG00000035392	623.868	0.186062	0.0734178	2.53429	0.0112677	0.599638	2	37798990	38287390	-	protein_coding
Sulf1	ENSMUSG00000016918	991.176	0.185741	0.0733125	2.53355	0.0112914	0.599638	1	12692276	12861192	+	protein_coding
Ifit3	ENSMUSG00000074896	197.73	0.212396	0.0838871	2.53193	0.0113437	0.600232	19	34583530	34588731	+	protein_coding
1500009L16Rik	ENSMUSG00000087651	105.386	0.207131	0.0818366	2.53103	0.0113728	0.600232	10	83722864	83762761	+	protein_coding
Gigyf1	ENSMUSG00000029714	1088.87	-0.169597	0.067057	-2.52914	0.0114341	0.601609	5	137518547	137527935	+	protein_coding
Jun	ENSMUSG00000052684	2172.74	0.16374	0.0648838	2.52359	0.0116162	0.608438	4	95049033	95052222	-	protein_coding
Cdr2	ENSMUSG00000030878	1580.51	0.157421	0.0623936	2.52302	0.0116351	0.608438	7	120957035	120982312	-	protein_coding
Brinp1	ENSMUSG00000028351	747.169	0.18041	0.0715384	2.52185	0.0116738	0.60852	4	68761513	68954397	-	protein_coding
Nmt2	ENSMUSG00000026643	1783.55	0.153263	0.06085	2.5187	0.0117789	0.60852	2	3284211	3328877	+	protein_coding
Park7	ENSMUSG00000028964	2392.64	0.151043	0.0599546	2.5193	0.011759	0.60852	4	150897132	150914437	-	protein_coding
Cacna1c	ENSMUSG00000051331	2406.93	-0.166285	0.0659878	-2.51994	0.0117375	0.60852	6	118587239	119196418	-	protein_coding
Traf3	ENSMUSG00000021277	1257.32	-0.159589	0.0634008	-2.51715	0.0118309	0.609364	12	111166369	111267153	+	protein_coding
Bag2	ENSMUSG00000042215	580.105	-0.18697	0.0744225	-2.51228	0.0119954	0.61598	1	33745483	33757795	-	protein_coding
H2-Ab1	ENSMUSG00000073421	478.215	0.200635	0.0799479	2.50957	0.0120879	0.617023	17	34263208	34269418	+	protein_coding
Hoxd1	ENSMUSG00000042448	709.739	0.198532	0.0791047	2.50974	0.012082	0.617023	2	74762979	74765142	+	protein_coding
Plxnd1	ENSMUSG00000030123	4641.91	-0.139363	0.0556643	-2.50364	0.0122924	0.619081	6	115954810	115995005	-	protein_coding
Trpc6	ENSMUSG00000031997	599.264	-0.180238	0.0719646	-2.50454	0.012261	0.619081	9	8544141	8680741	+	protein_coding
Zim1	ENSMUSG00000002266	124.579	-0.208818	0.0834091	-2.50353	0.012296	0.619081	7	6671268	6696450	-	protein_coding
Tecta	ENSMUSG00000037705	235.046	-0.209711	0.0836964	-2.50562	0.0122237	0.619081	9	42329618	42399929	-	protein_coding
Ftx	ENSMUSG00000086370	151.104	-0.210033	0.0839075	-2.50315	0.0123092	0.619081	X	103560906	103623754	-	lincRNA
Fam19a3	ENSMUSG00000055865	661.826	0.181556	0.0726294	2.49976	0.0124276	0.62138	3	104767405	104781840	-	protein_coding
Psat1	ENSMUSG00000024640	1208.12	0.165328	0.0661286	2.50009	0.012416	0.62138	19	15904677	15947337	-	protein_coding
Pdia4	ENSMUSG00000025823	1107.27	0.161486	0.0646505	2.49783	0.0124955	0.622953	6	47796140	47813430	-	protein_coding
Cntrl	ENSMUSG00000057110	250.136	-0.205898	0.0824874	-2.49612	0.0125561	0.624153	2	35109491	35178822	+	protein_coding
Slc1a6	ENSMUSG00000005357	158.646	0.208682	0.0838087	2.48997	0.0127752	0.632191	10	78780495	78814825	+	protein_coding
Cmtm6	ENSMUSG00000032434	1068.62	0.174425	0.0700639	2.48952	0.0127917	0.632191	9	114731115	114749344	+	protein_coding
Tmem132a	ENSMUSG00000024736	266.277	-0.206191	0.0828807	-2.48781	0.0128533	0.633406	19	10857821	10869940	-	protein_coding
Slc37a1	ENSMUSG00000024036	630.041	-0.194886	0.0784909	-2.48291	0.0130315	0.64034	17	31295482	31350696	+	protein_coding
Pithd1	ENSMUSG00000028669	1334.07	0.156503	0.0631013	2.48018	0.0131316	0.643409	4	135975459	135987264	-	protein_coding
Acta1	ENSMUSG00000031972	45.8581	0.0785772	0.0317376	2.47584	0.0132924	0.64943	8	123891768	123894751	-	protein_coding
Nrep	ENSMUSG00000042834	513.421	0.191473	0.0774338	2.47273	0.0134085	0.653236	18	33437018	33464029	-	protein_coding
H2-Eb1	ENSMUSG00000060586	573.687	0.189164	0.0768217	2.46238	0.013802	0.662961	17	34305876	34316199	+	protein_coding
Lmo4	ENSMUSG00000028266	720.888	0.182572	0.0741419	2.46246	0.0137987	0.662961	3	144188529	144205220	-	protein_coding
Isl2	ENSMUSG00000032318	3861.38	-0.156705	0.0636291	-2.46278	0.0137864	0.662961	9	55538671	55546180	+	protein_coding
Hnrnpdl	ENSMUSG00000029328	1435.98	-0.174165	0.0707014	-2.46339	0.013763	0.662961	5	100033576	100039664	-	protein_coding
Syngap1	ENSMUSG00000067629	516.283	-0.18681	0.0758076	-2.46427	0.0137294	0.662961	17	26941252	26972434	+	protein_coding
Trappc6a	ENSMUSG00000002043	312.454	0.199543	0.0811294	2.45956	0.0139107	0.663938	7	19508394	19516145	+	protein_coding
Ubb	ENSMUSG00000019505	6261.99	0.137168	0.0557858	2.45884	0.0139388	0.663938	11	62551170	62553213	+	protein_coding
Mthfr	ENSMUSG00000029009	1174.32	-0.176467	0.0717662	-2.45892	0.0139357	0.663938	4	148039076	148059551	+	protein_coding
Fkbp5	ENSMUSG00000024222	1651.49	0.193509	0.0788192	2.4551	0.0140846	0.667164	17	28399094	28517524	-	protein_coding
Mcf2l	ENSMUSG00000031442	2411.21	-0.159251	0.0648518	-2.45561	0.0140646	0.667164	8	12873805	13020905	+	protein_coding
Gpr151	ENSMUSG00000042816	37.4675	0.166424	0.0678239	2.45376	0.0141372	0.667807	18	42578019	42579652	-	protein_coding
Calb2	ENSMUSG00000003657	215.555	0.203801	0.0831159	2.45201	0.0142061	0.669215	8	110137501	110168210	-	protein_coding
Rpl11	ENSMUSG00000059291	58.1118	0.180803	0.0738133	2.44946	0.014307	0.670161	4	136028264	136053428	-	protein_coding
Hs3st2	ENSMUSG00000046321	1130.9	0.162215	0.0662157	2.4498	0.0142935	0.670161	7	121391858	121501770	+	protein_coding
Scn11a	ENSMUSG00000034115	18267.4	-0.136081	0.0555766	-2.44854	0.0143438	0.670161	9	119753758	119825456	-	protein_coding
Chpf2	ENSMUSG00000038181	1037.33	-0.177579	0.0725661	-2.44713	0.0143998	0.670944	5	24586740	24594556	+	protein_coding
Kmt2d	ENSMUSG00000048154	1973.36	-0.169913	0.0695109	-2.44441	0.0145088	0.674188	15	98831668	98871204	-	protein_coding
Sdf2l1	ENSMUSG00000022769	205.116	0.203695	0.0833827	2.44289	0.0145702	0.675204	16	17130137	17132383	-	protein_coding
Sqrdl	ENSMUSG00000005803	125.199	0.203841	0.0834871	2.44159	0.0146228	0.675809	2	122765236	122809569	+	protein_coding
Tmed3	ENSMUSG00000032353	834.211	0.17632	0.0722731	2.43964	0.014702	0.676189	9	89699205	89705068	-	protein_coding
Mtcp1	ENSMUSG00000031200	53.5294	-0.183785	0.075339	-2.43944	0.0147101	0.676189	X	75410443	75416588	-	protein_coding
Prpsap2	ENSMUSG00000020528	221.396	0.202697	0.0831995	2.43627	0.0148394	0.676691	11	61729649	61762088	-	protein_coding
Cd74	ENSMUSG00000024610	1133.84	0.171346	0.0703166	2.43678	0.0148188	0.676691	18	60803847	60812646	+	protein_coding
RP23-54G8.4	ENSMUSG00000109394	64.5251	-0.189658	0.0778784	-2.4353	0.0148793	0.676691	7	61916399	61928690	-	lincRNA
Xpo4	ENSMUSG00000021952	263.426	-0.201173	0.0825927	-2.43572	0.0148621	0.676691	14	57581001	57665430	-	protein_coding
Ubr5	ENSMUSG00000037487	4394.44	-0.148897	0.0612341	-2.43161	0.0150321	0.678941	15	37967327	38078853	-	protein_coding
Kcng1	ENSMUSG00000074575	81.35	-0.192558	0.0792021	-2.43123	0.0150479	0.678941	2	168260116	168281736	-	protein_coding
A930011G23Rik	ENSMUSG00000089809	248.295	-0.200299	0.0823294	-2.4329	0.0149786	0.678941	5	99217425	99729065	-	protein_coding
Sh2d4a	ENSMUSG00000053886	87.5243	-0.193777	0.0797478	-2.42987	0.0151042	0.679688	8	68276566	68347699	+	protein_coding
Prrg1	ENSMUSG00000047996	247.483	0.201096	0.0828372	2.42761	0.0151989	0.6815	X	78449612	78583896	-	protein_coding
Bcas1	ENSMUSG00000013523	1134.41	0.193635	0.0798459	2.42511	0.0153039	0.6815	2	170346990	170427845	-	protein_coding
Fam210b	ENSMUSG00000027495	505.717	0.186172	0.0767468	2.4258	0.0152747	0.6815	2	172345564	172355749	+	protein_coding
Plxna4	ENSMUSG00000029765	2722.65	-0.177396	0.0731128	-2.42633	0.0152524	0.6815	6	32144267	32588192	-	protein_coding
Lsm1	ENSMUSG00000037296	371.935	0.189088	0.078154	2.41943	0.0155447	0.686896	8	25785287	25803975	+	protein_coding
Slc29a1	ENSMUSG00000023942	887.646	-0.167789	0.0693191	-2.42053	0.0154978	0.686896	17	45585199	45599606	-	protein_coding
C230004F18Rik	ENSMUSG00000071753	115.837	-0.201077	0.0831098	-2.41941	0.0155455	0.686896	X	61116385	61175991	+	processed_transcript
Pnisr	ENSMUSG00000028248	1774.75	-0.156853	0.0648712	-2.41791	0.0156098	0.687957	4	21847582	21876475	+	protein_coding
Prss35	ENSMUSG00000033491	726.138	0.177028	0.0733502	2.41347	0.0158016	0.691066	9	86743648	86758443	+	protein_coding
Fus	ENSMUSG00000030795	2721.24	-0.167615	0.0694355	-2.41397	0.0157796	0.691066	7	127967456	127985701	+	protein_coding
Pde10a	ENSMUSG00000023868	1078.98	-0.178686	0.0740326	-2.41361	0.0157953	0.691066	17	8525371	8986648	+	protein_coding
Arhgap21	ENSMUSG00000036591	2473.93	-0.148955	0.0618075	-2.40999	0.0159531	0.695914	2	20847918	20968881	-	protein_coding
Slc16a12	ENSMUSG00000009378	559.619	-0.177597	0.0737514	-2.40805	0.0160379	0.69783	19	34668402	34747289	-	protein_coding
Snrnp27	ENSMUSG00000001158	475.072	0.182091	0.0757276	2.40455	0.0161922	0.698708	6	86675150	86684522	-	protein_coding
Atp5e	ENSMUSG00000016252	1108.18	0.162966	0.0677409	2.40572	0.0161406	0.698708	2	174461071	174464105	-	protein_coding
Prdx6	ENSMUSG00000026701	1933.51	0.149039	0.0619988	2.40389	0.0162215	0.698708	1	161240111	161251219	-	protein_coding
Gm18349	ENSMUSG00000102128	34.3897	-0.145777	0.0606092	-2.40519	0.0161639	0.698708	7	47823341	47824245	-	unprocessed_pseudogene
Frzb	ENSMUSG00000027004	1367.53	0.160206	0.0666704	2.40295	0.0162635	0.698756	2	80411969	80447625	-	protein_coding
Arhgap15	ENSMUSG00000049744	179.578	0.20089	0.0838126	2.3969	0.0165344	0.699847	2	43748823	44395953	+	protein_coding
Anxa7	ENSMUSG00000021814	6034.57	0.131994	0.0550622	2.39718	0.0165218	0.699847	14	20455260	20480133	-	protein_coding
Ngp	ENSMUSG00000032484	29.4775	0.120788	0.0503454	2.39919	0.0164313	0.699847	9	110419746	110423012	+	protein_coding
Scn10a	ENSMUSG00000034533	28323.7	-0.161284	0.0672528	-2.39817	0.0164771	0.699847	9	119608455	119719322	-	protein_coding
Ptprk	ENSMUSG00000019889	599.884	-0.180048	0.0750651	-2.39856	0.0164596	0.699847	10	28074819	28597397	+	protein_coding
Gm16185	ENSMUSG00000084911	94.9255	-0.19599	0.0817213	-2.39827	0.0164728	0.699847	9	97085325	97088610	+	antisense
Acpp	ENSMUSG00000032561	13765.9	-0.133976	0.0559913	-2.39279	0.0167207	0.704244	9	104288250	104337748	-	protein_coding
Ptchd2	ENSMUSG00000041544	718.474	-0.172083	0.0719152	-2.39286	0.0167175	0.704244	4	148240263	148287965	-	protein_coding
Retnlg	ENSMUSG00000022651	5.87973	0.0729576	0.0305422	2.38875	0.0169059	0.706822	16	48872607	48874498	+	protein_coding
Lgi4	ENSMUSG00000036560	865.507	-0.171505	0.0717829	-2.38922	0.0168842	0.706822	7	31059341	31070935	+	protein_coding
F730016J06Rik	ENSMUSG00000086425	51.1214	-0.172587	0.0722489	-2.38878	0.0169044	0.706822	2	28095476	28127731	+	lincRNA
Thsd7b	ENSMUSG00000042581	572.703	0.186665	0.0782371	2.38589	0.0170379	0.710606	1	129273301	130219278	+	protein_coding
Cstf2t	ENSMUSG00000053536	764.653	0.167639	0.0703602	2.38259	0.0171915	0.710903	19	31082840	31086590	+	protein_coding
Pea15a	ENSMUSG00000013698	11858.2	0.128115	0.0537527	2.38342	0.0171525	0.710903	1	172196727	172206804	-	protein_coding
Plekha5	ENSMUSG00000030231	1485.25	-0.149651	0.0628216	-2.38216	0.0172113	0.710903	6	140424053	140597110	+	protein_coding
Tmem94	ENSMUSG00000020747	1548.76	-0.158621	0.0665368	-2.38395	0.0171279	0.710903	11	115765432	115799366	+	protein_coding
Gpr179	ENSMUSG00000070337	200.63	-0.199193	0.0836831	-2.38032	0.0172975	0.712414	11	97332108	97352077	-	protein_coding
Cdk18	ENSMUSG00000026437	170.429	-0.199452	0.0838172	-2.3796	0.0173312	0.712414	1	132112236	132139684	-	protein_coding
Fblim1	ENSMUSG00000006219	37.4882	-0.15696	0.0660384	-2.3768	0.0174638	0.71614	4	141576061	141606096	-	protein_coding
A730017C20Rik	ENSMUSG00000050875	601.336	0.170994	0.0719988	2.37496	0.0175509	0.717992	18	59062247	59076962	+	protein_coding
Siah3	ENSMUSG00000091722	112.577	-0.196719	0.0828933	-2.37316	0.0176365	0.719769	14	75455981	75526141	+	protein_coding
Sh3d19	ENSMUSG00000028082	1152.8	0.155175	0.0654181	2.37205	0.0176898	0.720226	3	85971108	86130526	+	protein_coding
Pla2g16	ENSMUSG00000060675	1269.05	0.170939	0.0721368	2.36965	0.0178051	0.723201	19	7557458	7588545	+	protein_coding
Malat1	ENSMUSG00000092341	6953.88	-0.171238	0.0723761	-2.36595	0.0179841	0.726976	19	5795689	5802672	-	lincRNA
Gm21781	ENSMUSG00000095123	103.28	-0.192482	0.0813848	-2.36509	0.0180256	0.726976	10	4391586	4396424	+	lincRNA
Cdyl2	ENSMUSG00000031758	120.764	-0.196249	0.082974	-2.36518	0.0180213	0.726976	8	116574399	116732991	-	protein_coding
Rnf207	ENSMUSG00000058498	163.204	-0.198342	0.083906	-2.36385	0.018086	0.727694	4	152307018	152318993	-	protein_coding
Ogt	ENSMUSG00000034160	4148.01	-0.136521	0.0578504	-2.3599	0.0182797	0.733764	X	101640059	101684351	+	protein_coding
Bex2	ENSMUSG00000042750	3359.82	0.155	0.0657491	2.35745	0.0184008	0.736896	X	136066563	136068236	-	protein_coding
Tmem267	ENSMUSG00000074634	38.764	0.154245	0.065473	2.35586	0.0184798	0.738242	13	119487940	119610458	+	protein_coding
Ttc1	ENSMUSG00000041278	1622.93	0.151755	0.0644568	2.35436	0.0185545	0.738242	11	43729511	43748008	-	protein_coding
Carmil3	ENSMUSG00000022211	2527.63	-0.137685	0.0584853	-2.35417	0.018564	0.738242	14	55491092	55508246	+	protein_coding
Mylpf	ENSMUSG00000030672	26.4184	0.12862	0.0547185	2.35058	0.0187441	0.740238	7	127208889	127214298	+	protein_coding
Grem1	ENSMUSG00000074934	10.6891	0.0994292	0.0422876	2.35126	0.0187098	0.740238	2	113746163	113758646	-	protein_coding
9830144P21Rik	ENSMUSG00000087528	33.9933	-0.148532	0.0631677	-2.3514	0.0187031	0.740238	2	129205957	129230579	-	processed_transcript
Cav2	ENSMUSG00000000058	1355.09	0.149397	0.0637024	2.34523	0.0190152	0.749215	6	17281184	17289115	+	protein_coding
Pcdh10	ENSMUSG00000049100	1273.43	0.150353	0.0641647	2.34324	0.019117	0.749261	3	45378397	45435623	+	protein_coding
Cnn1	ENSMUSG00000001349	23.2555	-0.102406	0.0437137	-2.34264	0.0191478	0.749261	9	22099215	22109630	+	protein_coding
Fam206a	ENSMUSG00000038827	278.532	-0.192285	0.0820792	-2.34268	0.0191457	0.749261	4	56802344	56809601	+	protein_coding
Acyp1	ENSMUSG00000008822	352.108	0.188944	0.0807104	2.34101	0.0192317	0.750827	12	85272397	85288438	-	protein_coding
Rchy1	ENSMUSG00000029397	622.782	0.174813	0.0747318	2.3392	0.0193249	0.752746	5	91948903	91963068	-	protein_coding
Mkks	ENSMUSG00000027274	767.276	0.167299	0.0715819	2.33717	0.0194302	0.755002	2	136873779	136891389	-	protein_coding
Srcin1	ENSMUSG00000038453	1157.88	-0.153738	0.0658495	-2.33469	0.0195594	0.755002	11	97509339	97576186	-	protein_coding
Il31ra	ENSMUSG00000050377	1117.19	-0.174248	0.0746166	-2.33524	0.0195307	0.755002	13	112522809	112580662	-	protein_coding
Pde8b	ENSMUSG00000021684	513.632	-0.174411	0.0746791	-2.33548	0.0195184	0.755002	13	95024453	95250336	-	protein_coding
B4galt1	ENSMUSG00000028413	631.926	-0.170975	0.0733148	-2.33207	0.0196971	0.758605	4	40804601	40854005	-	protein_coding
Prkca	ENSMUSG00000050965	12280.9	-0.12318	0.0528526	-2.33063	0.0197727	0.759804	11	107933386	108343928	-	protein_coding
Gm45055	ENSMUSG00000108393	29.8031	-0.146197	0.0627754	-2.32888	0.0198653	0.76165	7	64001884	64020959	+	lincRNA
Kcna4	ENSMUSG00000042604	682.932	-0.167224	0.0718631	-2.32698	0.0199663	0.76381	2	107290638	107298502	+	protein_coding
Arhgef12	ENSMUSG00000059495	4449.35	-0.148827	0.0639898	-2.3258	0.0200292	0.764507	9	42963841	43107239	-	protein_coding
Sema3a	ENSMUSG00000028883	6.47217	0.072323	0.0311475	2.32195	0.0202354	0.770658	5	13125413	13602565	+	protein_coding
Zscan22	ENSMUSG00000054715	158.144	0.1945	0.0838445	2.31977	0.0203532	0.772422	7	12897814	12909083	+	protein_coding
Trib2	ENSMUSG00000020601	2658.7	-0.132627	0.0571809	-2.31942	0.0203721	0.772422	12	15791726	15816877	-	protein_coding
Drap1	ENSMUSG00000024914	1417.6	0.150725	0.0650283	2.31783	0.0204584	0.772772	19	5422804	5424979	-	protein_coding
Shank3	ENSMUSG00000022623	598.486	-0.17107	0.0738138	-2.31759	0.0204717	0.772772	15	89499622	89560261	+	protein_coding
Tcap	ENSMUSG00000007877	5.67356	0.0715879	0.0309224	2.31508	0.0206083	0.776217	11	98383810	98384953	+	protein_coding
Cacna1h	ENSMUSG00000024112	2028.61	-0.164303	0.0709961	-2.31425	0.020654	0.776226	17	25374284	25433783	-	protein_coding
Gm42572	ENSMUSG00000107171	17.3957	-0.115092	0.0497982	-2.31117	0.0208237	0.780888	5	73041776	73045154	-	TEC
Selenof	ENSMUSG00000037072	4614.82	0.142743	0.0617864	2.31027	0.020873	0.781025	3	144570303	144597680	+	protein_coding
Fmod	ENSMUSG00000041559	58.9415	-0.146058	0.0632517	-2.30916	0.0209348	0.781626	1	134037253	134048277	+	protein_coding
Adat1	ENSMUSG00000031949	241.56	0.190844	0.0828095	2.30462	0.0211881	0.789361	8	111966907	111992302	-	protein_coding
Tceal8	ENSMUSG00000051579	855.907	0.175319	0.0761285	2.30293	0.0212827	0.790901	X	136168983	136172342	-	protein_coding
Slc22a3	ENSMUSG00000023828	36.8816	-0.153239	0.0665609	-2.30223	0.0213219	0.790901	17	12419971	12507704	-	protein_coding
Pigp	ENSMUSG00000022940	366.116	0.185804	0.0807844	2.3	0.0214482	0.793862	16	94358762	94371015	-	protein_coding
Ewsr1	ENSMUSG00000009079	1461.41	-0.154164	0.0671719	-2.29508	0.0217288	0.793938	11	5069688	5099266	-	protein_coding
Kcna5	ENSMUSG00000045534	40.366	-0.161341	0.0701855	-2.29879	0.0215171	0.793938	6	126532550	126535412	-	protein_coding
Iqce	ENSMUSG00000036555	542.055	-0.169988	0.0740433	-2.2958	0.0216875	0.793938	5	140661826	140702378	-	protein_coding
Cdh4	ENSMUSG00000000305	364.404	-0.183306	0.0798535	-2.29553	0.0217029	0.793938	2	179442430	179899373	+	protein_coding
Tenm1	ENSMUSG00000016150	347.999	-0.185018	0.0805021	-2.2983	0.0215447	0.793938	X	42527865	43429126	-	protein_coding
Capn9	ENSMUSG00000031981	204.414	-0.192532	0.0838444	-2.2963	0.0216586	0.793938	8	124576110	124618731	+	protein_coding
Rnf112	ENSMUSG00000010086	4291.64	-0.156794	0.0684054	-2.29213	0.0218981	0.798417	11	61448441	61454131	-	protein_coding
Abat	ENSMUSG00000057880	1922.46	-0.138562	0.0604838	-2.2909	0.0219693	0.79931	16	8513428	8621568	+	protein_coding
Tle2	ENSMUSG00000034771	285.687	-0.19068	0.0834241	-2.28567	0.0222736	0.808661	10	81574560	81590845	+	protein_coding
P4ha1	ENSMUSG00000019916	1162.04	0.152576	0.0669505	2.27893	0.0226712	0.812986	10	59323295	59373304	+	protein_coding
Anxa2	ENSMUSG00000032231	25770.6	0.125522	0.0550122	2.28171	0.0225068	0.812986	9	69453619	69491795	+	protein_coding
Ckm	ENSMUSG00000030399	17.4441	0.0529558	0.0232287	2.27976	0.0226218	0.812986	7	19404775	19422841	+	protein_coding
Pax5	ENSMUSG00000014030	7.34082	-0.081946	0.0359266	-2.28093	0.0225527	0.812986	4	44524756	44710487	-	protein_coding
Gm37795	ENSMUSG00000102813	88.5124	-0.181466	0.0796319	-2.27882	0.022678	0.812986	4	150068538	150070997	+	TEC
Dcx	ENSMUSG00000031285	235.034	-0.189077	0.0829169	-2.28031	0.0225892	0.812986	X	143855841	143933311	-	protein_coding
Gm26917	ENSMUSG00000097971	179.544	0.190596	0.0837233	2.2765	0.022816	0.814518	17	39843012	39846341	+	lincRNA
Atp13a2	ENSMUSG00000036622	6681.5	-0.141141	0.0619784	-2.27725	0.022771	0.814518	4	140986872	141007330	+	protein_coding
Rps3	ENSMUSG00000030744	3916.56	0.13669	0.0601066	2.27412	0.0229585	0.817154	7	99477895	99483738	-	protein_coding
Chrm1	ENSMUSG00000032773	66.7843	-0.173617	0.0763595	-2.27368	0.0229854	0.817154	19	8663788	8683587	+	protein_coding
Serpinh1	ENSMUSG00000070436	1287.98	0.182959	0.0805411	2.27162	0.0231093	0.819854	7	99345375	99353239	-	protein_coding
Tgfbr3l	ENSMUSG00000089736	22.8694	-0.133795	0.0589585	-2.2693	0.0232498	0.822442	8	4248213	4251423	+	protein_coding
BC021891	ENSMUSG00000031853	203.108	-0.188891	0.0832548	-2.26883	0.0232785	0.822442	8	125910449	125947440	+	protein_coding
Pin1	ENSMUSG00000032171	1680.61	0.138985	0.0613053	2.26709	0.0233846	0.824488	9	20652094	20666584	+	protein_coding
Bloc1s2	ENSMUSG00000057506	89.7785	0.182026	0.0804451	2.26273	0.0236523	0.82458	19	44139265	44146446	-	protein_coding
Rps19	ENSMUSG00000040952	519.25	0.179379	0.0793502	2.2606	0.0237838	0.82458	7	24884370	24889806	+	protein_coding
Btd	ENSMUSG00000021900	488.703	0.17075	0.0754341	2.26356	0.0236011	0.82458	14	31641027	31668579	+	protein_coding
Thsd7a	ENSMUSG00000032625	2860.3	0.168927	0.0747634	2.25949	0.0238532	0.82458	6	12311609	12749410	-	protein_coding
Gm7325	ENSMUSG00000079471	14.5036	-0.107101	0.0473265	-2.26303	0.0236337	0.82458	17	45600970	45602102	-	protein_coding
Gramd4	ENSMUSG00000035900	1512.92	-0.139745	0.061847	-2.25953	0.0238506	0.82458	15	86057694	86137634	+	protein_coding
Slc45a4	ENSMUSG00000079020	2290.94	-0.148023	0.0654187	-2.26271	0.0236538	0.82458	15	73577423	73645762	-	protein_coding
A330076H08Rik	ENSMUSG00000109321	64.2464	-0.17389	0.0767699	-2.26508	0.0235075	0.82458	7	61930136	61982358	-	processed_transcript
Btbd7	ENSMUSG00000041702	408.931	-0.180096	0.0797159	-2.25922	0.0238694	0.82458	12	102784655	102878406	-	protein_coding
Plau	ENSMUSG00000021822	169.313	-0.189302	0.0837689	-2.25981	0.0238329	0.82458	14	20836661	20843388	+	protein_coding
Sntb1	ENSMUSG00000060429	340.713	-0.182367	0.0807571	-2.25821	0.0239323	0.825086	15	55638842	55906949	-	protein_coding
Alg14	ENSMUSG00000039887	599.862	0.16404	0.0726971	2.25648	0.0240404	0.827143	3	121291772	121363094	+	protein_coding
Rai14	ENSMUSG00000022246	459.179	0.172359	0.0764705	2.25392	0.0242011	0.831002	15	10568978	10714631	-	protein_coding
Nov	ENSMUSG00000037362	436.418	-0.177385	0.078793	-2.25128	0.0243677	0.835044	15	54745701	54754039	+	protein_coding
Serpinb8	ENSMUSG00000026315	393.707	0.175326	0.0779707	2.24861	0.0245375	0.838952	1	107590005	107610484	+	protein_coding
Tmem79	ENSMUSG00000001420	1614.12	0.136774	0.0609746	2.24313	0.0248885	0.838952	3	88328654	88336148	-	protein_coding
Fam107b	ENSMUSG00000026655	1465.54	-0.138398	0.0617134	-2.24259	0.0249232	0.838952	2	3613757	3782142	+	protein_coding
Cacna1a	ENSMUSG00000034656	2296.56	-0.143121	0.0637065	-2.24657	0.0246676	0.838952	8	84388439	84640246	+	protein_coding
Map3k9	ENSMUSG00000042724	4067.89	-0.144237	0.0642485	-2.24499	0.0247685	0.838952	12	81714949	81781170	-	protein_coding
Camk1g	ENSMUSG00000016179	687.605	-0.163426	0.0727846	-2.24534	0.024746	0.838952	1	193346345	193370298	-	protein_coding
Gm20342	ENSMUSG00000101599	49.6868	-0.163742	0.0729783	-2.24371	0.0248508	0.838952	1	63117117	63126837	+	lincRNA
Pkib	ENSMUSG00000019876	426.071	-0.176318	0.078622	-2.24261	0.0249222	0.838952	10	57631980	57741112	+	protein_coding
Otoa	ENSMUSG00000034990	217.303	-0.18829	0.0839045	-2.2441	0.0248259	0.838952	7	121081649	121163097	+	protein_coding
Mtap	ENSMUSG00000062937	483.534	0.170356	0.0760846	2.23903	0.025154	0.839312	4	89137121	89181081	+	protein_coding
Hba-a2	ENSMUSG00000069917	54.4266	0.167418	0.0748019	2.23815	0.0252113	0.839312	11	32296488	32297298	+	protein_coding
Dysf	ENSMUSG00000033788	2955.83	0.158738	0.0709141	2.23845	0.0251918	0.839312	6	84008589	84211060	+	protein_coding
Atp5o	ENSMUSG00000022956	2203.46	0.130113	0.0581274	2.2384	0.0251948	0.839312	16	91684397	91931687	-	protein_coding
Nsg2	ENSMUSG00000020297	4135.96	-0.134416	0.0600761	-2.23742	0.0252587	0.839312	11	32000462	32059202	+	protein_coding
Snph	ENSMUSG00000027457	3788	-0.135941	0.0606983	-2.23962	0.0251156	0.839312	2	151590548	151632593	-	protein_coding
Pkd1	ENSMUSG00000032855	2334.33	-0.157346	0.0703471	-2.23671	0.0253054	0.839312	17	24549949	24596514	+	protein_coding
Rgs11	ENSMUSG00000024186	688.562	-0.158999	0.0710966	-2.23638	0.0253266	0.839312	17	26202950	26211324	+	protein_coding
Vwa5b2	ENSMUSG00000046613	1484.18	-0.138187	0.0618137	-2.23553	0.0253823	0.839531	16	20589470	20605377	+	protein_coding
Polr2f	ENSMUSG00000033020	390.291	0.18067	0.0809113	2.23294	0.0255527	0.841908	15	79141350	79151774	+	protein_coding
Fubp3	ENSMUSG00000026843	808.156	-0.160965	0.0720814	-2.2331	0.0255426	0.841908	2	31572650	31617526	+	protein_coding
Ywhaq	ENSMUSG00000076432	1799.95	0.152907	0.068539	2.23094	0.025685	0.844643	12	21390070	21417637	-	protein_coding
S100a8	ENSMUSG00000056054	32.338	0.134007	0.0601152	2.22918	0.0258021	0.84524	3	90668977	90670035	+	protein_coding
Tnrc6b	ENSMUSG00000047888	1795.12	-0.164091	0.0736	-2.22949	0.025781	0.84524	15	80711318	80941086	+	protein_coding
Dnah5	ENSMUSG00000022262	8.38312	0.0850452	0.0381729	2.22789	0.0258875	0.846419	15	28203751	28472045	+	protein_coding
Rap1gap2	ENSMUSG00000038807	6198.3	-0.132364	0.0594825	-2.22526	0.0260637	0.847317	11	74383355	74610915	-	protein_coding
Macf1	ENSMUSG00000028649	5182.9	-0.154086	0.069243	-2.22529	0.0260617	0.847317	4	123349632	123684360	-	protein_coding
Plch2	ENSMUSG00000029055	89.6552	-0.175624	0.0789056	-2.22575	0.0260311	0.847317	4	154983114	155056784	-	protein_coding
Rab13	ENSMUSG00000027935	104.369	0.183506	0.0825457	2.22308	0.0262106	0.848866	3	90213694	90226385	+	protein_coding
Phb	ENSMUSG00000038845	635.623	0.162865	0.073246	2.22353	0.02618	0.848866	11	95666956	95680773	+	protein_coding
Ap3s1	ENSMUSG00000024480	391.916	0.1727	0.0777813	2.22033	0.0263964	0.851863	18	46741916	46790826	+	protein_coding
C1ql3	ENSMUSG00000049630	65.1317	0.171249	0.0773747	2.21324	0.026881	0.851863	2	13003456	13011806	-	protein_coding
Noct	ENSMUSG00000023087	416.106	0.169673	0.076886	2.20681	0.0273273	0.851863	3	51224446	51251644	+	protein_coding
Isoc1	ENSMUSG00000024601	1096.59	0.168271	0.0761955	2.20841	0.0272158	0.851863	18	58659481	58679570	+	protein_coding
Ybx3	ENSMUSG00000030189	618.753	0.165585	0.0749096	2.21046	0.0270735	0.851863	6	131364854	131388476	-	protein_coding
Pex7	ENSMUSG00000020003	674.533	0.16021	0.0722105	2.21866	0.0265102	0.851863	10	19853899	19907689	-	protein_coding
Fam129b	ENSMUSG00000026796	3566.37	0.126159	0.0569771	2.21421	0.0268144	0.851863	2	32876113	32925254	+	protein_coding
Siglece	ENSMUSG00000030474	11.4328	0.097367	0.0439858	2.2136	0.0268563	0.851863	7	43651069	43660161	-	protein_coding
Cxcl14	ENSMUSG00000021508	13.732	0.0910107	0.0410965	2.21456	0.0267902	0.851863	13	56288646	56296551	-	protein_coding
C77080	ENSMUSG00000050390	5248.47	-0.124798	0.0565549	-2.20666	0.0273377	0.851863	4	129219577	129261404	-	protein_coding
Camk2g	ENSMUSG00000021820	7557.89	-0.12765	0.0576556	-2.21401	0.0268281	0.851863	14	20734874	20794088	-	protein_coding
Atxn2l	ENSMUSG00000032637	2638.79	-0.129803	0.0587312	-2.21011	0.0270972	0.851863	7	126491707	126503437	-	protein_coding
Ank3	ENSMUSG00000069601	10857.3	-0.149414	0.0676596	-2.20832	0.0272218	0.851863	10	69533771	70027438	+	protein_coding
Efhd2	ENSMUSG00000040659	989.324	-0.14988	0.0678526	-2.20891	0.0271812	0.851863	4	141858141	141874920	-	protein_coding
Pou4f2	ENSMUSG00000031688	508.028	-0.16581	0.0750178	-2.21028	0.0270858	0.851863	8	78433009	78436645	-	protein_coding
Osbp2	ENSMUSG00000020435	568.19	-0.166599	0.0751277	-2.21754	0.0265862	0.851863	11	3703730	3863903	-	protein_coding
Dgcr8	ENSMUSG00000022718	418.23	-0.170343	0.0769038	-2.21502	0.0267588	0.851863	16	18253947	18289249	-	protein_coding
Kalrn	ENSMUSG00000061751	768.781	-0.176272	0.0794267	-2.21931	0.0264659	0.851863	16	33974257	34573532	-	protein_coding
Thbd	ENSMUSG00000074743	498.324	-0.178943	0.0810109	-2.20888	0.0271833	0.851863	2	148404465	148408188	-	protein_coding
F730043M19Rik	ENSMUSG00000052125	258.986	-0.183332	0.0829861	-2.20919	0.0271617	0.851863	12	33111710	33147597	-	processed_transcript
Cd93	ENSMUSG00000027435	236.203	-0.18419	0.0834764	-2.2065	0.0273493	0.851863	2	148436639	148443563	-	protein_coding
Alcam	ENSMUSG00000022636	4298.36	0.146447	0.0664123	2.20512	0.0274458	0.853314	16	52248995	52454074	-	protein_coding
Il16	ENSMUSG00000001741	499.661	0.183953	0.0835068	2.20286	0.0276049	0.855686	7	83642824	83745726	-	protein_coding
Otud4	ENSMUSG00000036990	1581.38	-0.131222	0.0595758	-2.20261	0.0276221	0.855686	8	79639617	79677724	+	protein_coding
Chchd5	ENSMUSG00000037938	210.094	0.182724	0.0830075	2.2013	0.0277149	0.857006	2	129129699	129134134	+	protein_coding
Rps3a1	ENSMUSG00000028081	339.317	0.177947	0.0808936	2.19977	0.0278233	0.857259	3	86137939	86142702	-	protein_coding
Zfp955b	ENSMUSG00000096910	71.5539	-0.171447	0.077922	-2.20023	0.0277904	0.857259	17	33289648	33303196	+	protein_coding
Rgs19	ENSMUSG00000002458	261.945	0.180166	0.0826017	2.18114	0.0291729	0.857693	2	181688418	181693977	-	protein_coding
Mphosph10	ENSMUSG00000030521	405.994	0.170586	0.077668	2.19635	0.028067	0.857693	7	64376526	64392268	-	protein_coding
Atp5s	ENSMUSG00000054894	438.635	0.167423	0.0765691	2.18656	0.0287743	0.857693	12	69724961	69744658	+	protein_coding
Snrpb2	ENSMUSG00000008333	600.065	0.163199	0.07483	2.18093	0.0291884	0.857693	2	143063038	143072853	+	protein_coding
9130204L05Rik	ENSMUSG00000091175	59.4058	0.161331	0.0734848	2.19543	0.0281325	0.857693	3	91088136	91090803	-	protein_coding
Slitrk5	ENSMUSG00000033214	857.634	0.150598	0.0691572	2.17763	0.0294339	0.857693	14	111675114	111683134	+	protein_coding
Rps14	ENSMUSG00000024608	1554.41	0.150022	0.068715	2.18325	0.0290172	0.857693	18	60774509	60778546	+	protein_coding
Cuedc2	ENSMUSG00000036748	2922.18	0.144821	0.0660953	2.1911	0.0284445	0.857693	19	46329811	46338660	-	protein_coding
Hcfc1r1	ENSMUSG00000023904	2559.54	0.142481	0.0650249	2.19117	0.0284394	0.857693	17	23673595	23675227	+	protein_coding
Ccl28	ENSMUSG00000074715	60.4662	0.140577	0.0642025	2.18959	0.0285539	0.857693	13	119623818	119654354	+	protein_coding
Dnajb1	ENSMUSG00000005483	1320.59	0.138001	0.0633533	2.17827	0.0293857	0.857693	8	83608192	83612653	+	protein_coding
Mark1	ENSMUSG00000026620	1756.84	0.134266	0.0616196	2.17895	0.0293357	0.857693	1	184896788	184999570	-	protein_coding
Psma7	ENSMUSG00000027566	2331.22	0.128104	0.0582743	2.19829	0.0279286	0.857693	2	180036372	180042433	-	protein_coding
Oxct1	ENSMUSG00000022186	5489.05	0.119256	0.0543997	2.19221	0.0283642	0.857693	15	4026382	4155344	+	protein_coding
Susd2	ENSMUSG00000006342	12583	0.115431	0.0527924	2.1865	0.0287793	0.857693	10	75636618	75644008	-	protein_coding
Aplp1	ENSMUSG00000006651	6100.96	0.114628	0.0525835	2.17992	0.0292636	0.857693	7	30434981	30445535	-	protein_coding
1700030C10Rik	ENSMUSG00000091071	12.8825	-0.0992413	0.0451602	-2.19754	0.027982	0.857693	12	20814256	20815727	-	transcribed_unprocessed_pseudogene
Coro2a	ENSMUSG00000028337	4210.09	-0.118576	0.0540516	-2.19376	0.0282526	0.857693	4	46536936	46602202	-	protein_coding
Kcnj6	ENSMUSG00000043301	29.3747	-0.131852	0.0603356	-2.18532	0.0288654	0.857693	16	94749265	94997696	-	protein_coding
Gm12404	ENSMUSG00000087623	29.6756	-0.135436	0.0619976	-2.18454	0.0289225	0.857693	4	41520693	41525823	+	processed_transcript
Zfp57	ENSMUSG00000036036	31.0202	-0.138935	0.063753	-2.17928	0.0293111	0.857693	17	37001162	37010635	+	protein_coding
Mdm4	ENSMUSG00000054387	1054.13	-0.14432	0.0661167	-2.1828	0.0290504	0.857693	1	132959483	133030561	-	protein_coding
Pclo	ENSMUSG00000061601	3737.03	-0.1448	0.0664868	-2.17788	0.0294149	0.857693	5	14514917	14863459	+	protein_coding
Ksr2	ENSMUSG00000061578	1063.75	-0.150636	0.0691084	-2.17971	0.0292788	0.857693	5	117413999	117775003	+	protein_coding
Ncor2	ENSMUSG00000029478	3178.37	-0.153621	0.0705171	-2.1785	0.0293691	0.857693	5	125017152	125179219	-	protein_coding
Kif26b	ENSMUSG00000026494	1395.1	-0.155769	0.0712645	-2.18578	0.0288316	0.857693	1	178529124	178939200	+	protein_coding
Slit1	ENSMUSG00000025020	3298.62	-0.160535	0.0733868	-2.18751	0.0287051	0.857693	19	41600256	41743665	-	protein_coding
Ndnf	ENSMUSG00000049001	421.232	-0.167612	0.0766748	-2.18602	0.0288143	0.857693	6	65671589	65712326	+	protein_coding
Grid2ip	ENSMUSG00000010825	83.6597	-0.170431	0.0776838	-2.1939	0.0282423	0.857693	5	143357337	143392152	+	protein_coding
Kcng3	ENSMUSG00000045053	122.685	-0.176967	0.0812702	-2.17751	0.0294425	0.857693	17	83585956	83631895	-	protein_coding
Gse1	ENSMUSG00000031822	363.271	-0.17946	0.0818676	-2.19207	0.0283742	0.857693	8	120228455	120581390	+	protein_coding
Pwwp2b	ENSMUSG00000060260	249.877	-0.18144	0.0827166	-2.19351	0.0282703	0.857693	7	139248481	139269903	+	protein_coding
Aimp2	ENSMUSG00000029610	268.654	0.177955	0.0821322	2.16669	0.0302584	0.861268	5	143902703	143909847	-	protein_coding
Crhr2	ENSMUSG00000003476	50.2289	0.159988	0.0736512	2.17224	0.0298376	0.861268	6	55090048	55133016	-	protein_coding
Cacybp	ENSMUSG00000014226	2029.06	0.144698	0.0667321	2.16834	0.0301325	0.861268	1	160202366	160212875	-	protein_coding
Selenop	ENSMUSG00000064373	7535.25	0.136646	0.0631477	2.1639	0.0304718	0.861268	15	3268546	3280508	+	protein_coding
Gng3	ENSMUSG00000071658	6811.02	0.131446	0.0605469	2.17098	0.0299324	0.861268	19	8836928	8839246	-	protein_coding
Vat1	ENSMUSG00000034993	6957.66	0.112294	0.0518793	2.16452	0.0304242	0.861268	11	101458744	101466230	-	protein_coding
Btnl9	ENSMUSG00000040283	7.23083	-0.0667424	0.0307254	-2.17222	0.0298389	0.861268	11	49165584	49187159	-	protein_coding
Gm17275	ENSMUSG00000097347	25.0876	-0.129261	0.0595828	-2.16943	0.0300502	0.861268	1	180802567	180809483	+	lincRNA
Lmod1	ENSMUSG00000048096	31.8335	-0.135057	0.0623999	-2.16438	0.0304351	0.861268	1	135324806	135368065	+	protein_coding
Sidt2	ENSMUSG00000034908	1825.66	-0.135097	0.0623562	-2.16654	0.0302701	0.861268	9	45937856	45955258	-	protein_coding
Zfp462	ENSMUSG00000060206	1354.38	-0.144808	0.0666042	-2.17415	0.0296937	0.861268	4	54945047	55083563	+	protein_coding
Odf2	ENSMUSG00000026790	1005.61	-0.14563	0.0671023	-2.17027	0.0299864	0.861268	2	29889220	29931746	+	protein_coding
Zfp827	ENSMUSG00000071064	711.58	-0.162317	0.0749512	-2.16564	0.0303389	0.861268	8	79028436	79193766	+	protein_coding
Slc9b2	ENSMUSG00000037994	65.9117	-0.168558	0.077668	-2.17024	0.0299886	0.861268	3	135307699	135345387	+	protein_coding
Arsb	ENSMUSG00000042082	552.766	-0.168918	0.0779417	-2.16724	0.0302166	0.861268	13	93771678	93943016	+	protein_coding
Gpr149	ENSMUSG00000043441	479.997	-0.169258	0.0778856	-2.17316	0.0297685	0.861268	3	62529076	62605140	-	protein_coding
H19	ENSMUSG00000000031	86.9608	-0.170356	0.0786334	-2.16646	0.0302764	0.861268	7	142575528	142578143	-	lincRNA
Fnip2	ENSMUSG00000061175	205.105	-0.180109	0.0831543	-2.16597	0.0303137	0.861268	3	79455973	79567796	-	protein_coding
2610035D17Rik	ENSMUSG00000087259	282.901	0.180348	0.0834176	2.16199	0.0306187	0.863721	11	113043894	113201838	-	lincRNA
Uqcrh	ENSMUSG00000063882	2624.39	0.162088	0.0749902	2.16146	0.0306596	0.863721	4	116066964	116075071	-	protein_coding
Pde1a	ENSMUSG00000059173	217.827	0.181074	0.0838129	2.16045	0.0307378	0.8645	2	79834452	80129458	-	protein_coding
Gm16740	ENSMUSG00000097167	4.91744	0.0645024	0.0298697	2.15946	0.0308145	0.865234	3	95217456	95226658	+	antisense
Fam126b	ENSMUSG00000038174	2385.65	-0.138419	0.0641358	-2.15821	0.0309116	0.866537	1	58522805	58586323	-	protein_coding
Prkaa2	ENSMUSG00000028518	1911.36	-0.12816	0.0594356	-2.15628	0.0310615	0.869314	4	105029873	105109890	-	protein_coding
Ifi35	ENSMUSG00000010358	281.872	0.174868	0.0811579	2.15467	0.0311878	0.870085	11	101448406	101458698	+	protein_coding
H2-Aa	ENSMUSG00000036594	553.73	0.174362	0.0809974	2.15269	0.0313434	0.870085	17	34282743	34287827	-	protein_coding
Banp	ENSMUSG00000025316	540.77	0.164781	0.0765147	2.15358	0.0312728	0.870085	8	121949749	122029258	+	protein_coding
Tnnt3	ENSMUSG00000061723	40.1145	0.0479167	0.0222545	2.15312	0.0313092	0.870085	7	142498835	142516009	+	protein_coding
Cdkl1	ENSMUSG00000020990	113.985	-0.177642	0.0825131	-2.15289	0.0313274	0.870085	12	69746847	69790707	-	protein_coding
Serf1	ENSMUSG00000021643	283.751	0.178202	0.0829287	2.14885	0.031646	0.877062	13	100107996	100114571	+	protein_coding
Haus8	ENSMUSG00000035439	398.496	0.166524	0.0775265	2.14796	0.0317173	0.877614	8	71248560	71272934	-	protein_coding
Rtp4	ENSMUSG00000033355	93.0024	0.168017	0.0783267	2.14508	0.0319462	0.882134	16	23520290	23614222	+	protein_coding
Irs2	ENSMUSG00000038894	1572.05	-0.136626	0.0637068	-2.14461	0.0319838	0.882134	8	10984680	11008458	-	protein_coding
Rcn1	ENSMUSG00000005973	753.147	0.154752	0.0722585	2.14164	0.0322225	0.88302	2	105386290	105399319	-	protein_coding
Bbof1	ENSMUSG00000057265	38.4376	-0.147588	0.0688652	-2.14314	0.0321019	0.88302	12	84409070	84433780	+	protein_coding
Gm9947	ENSMUSG00000054493	51.3201	-0.158888	0.0741864	-2.14174	0.0322147	0.88302	1	14752936	14776931	+	antisense
Pear1	ENSMUSG00000028073	371.596	-0.176499	0.0824056	-2.14184	0.0322065	0.88302	3	87747889	87824306	-	protein_coding
Vamp8	ENSMUSG00000050732	271.597	0.177128	0.0827778	2.13981	0.0323704	0.884239	6	72385222	72390703	-	protein_coding
Tcf20	ENSMUSG00000041852	1429.06	-0.136673	0.0638556	-2.14034	0.032327	0.884239	15	82808628	82912134	-	protein_coding
Srp9	ENSMUSG00000026511	882.975	0.159273	0.0745024	2.13783	0.0325305	0.885784	1	182124736	182132407	+	protein_coding
A730081D07Rik	ENSMUSG00000086693	33.7023	-0.139098	0.0650541	-2.13818	0.0325017	0.885784	13	40956413	41001151	-	processed_transcript
Tmem41a	ENSMUSG00000022856	779.789	0.162446	0.0761149	2.13422	0.032825	0.888188	16	21934326	21947552	-	protein_coding
Casr	ENSMUSG00000051980	86.7905	0.159796	0.074963	2.13167	0.0330343	0.888188	16	36493695	36562141	-	protein_coding
Grm5	ENSMUSG00000049583	43.8082	0.141802	0.0664623	2.13357	0.0328782	0.888188	7	87584167	88134907	+	protein_coding
Clic1	ENSMUSG00000007041	2113.83	0.121584	0.0570266	2.13206	0.0330016	0.888188	17	35049965	35058749	+	protein_coding
Zdhhc2	ENSMUSG00000039470	8609.93	0.111202	0.052142	2.13268	0.0329512	0.888188	8	40423814	40510268	+	protein_coding
Zfhx2	ENSMUSG00000040721	1452.02	-0.149672	0.0701987	-2.13212	0.0329969	0.888188	14	55060261	55092324	-	protein_coding
Bahcc1	ENSMUSG00000039741	413.878	-0.17481	0.0820014	-2.13179	0.0330239	0.888188	11	120232946	120292296	+	protein_coding
Hook1	ENSMUSG00000028572	279.945	-0.175853	0.0823587	-2.13521	0.0327442	0.888188	4	95967239	96025413	+	protein_coding
Kcnj3	ENSMUSG00000026824	744.257	0.150818	0.0709377	2.12607	0.0334975	0.894259	2	55435969	55598145	+	protein_coding
Trappc3	ENSMUSG00000028847	876.888	0.146787	0.0690509	2.12578	0.0335216	0.894259	4	126262324	126275883	+	protein_coding
A930004J17Rik	ENSMUSG00000102602	50.0043	-0.150806	0.0709083	-2.12677	0.0334392	0.894259	4	131878627	131883237	+	TEC
Qser1	ENSMUSG00000074994	562.342	-0.163144	0.0767042	-2.12693	0.0334261	0.894259	2	104754794	104816696	-	protein_coding
Gm44220	ENSMUSG00000107655	208.96	-0.177048	0.0832628	-2.12637	0.0334724	0.894259	6	93241719	93244206	+	TEC
Epha7	ENSMUSG00000028289	121.763	0.176939	0.0833011	2.12409	0.033663	0.896632	4	28813130	28967499	+	protein_coding
Abcc8	ENSMUSG00000040136	308.411	-0.171	0.0805574	-2.12271	0.0337784	0.898306	7	46104522	46180033	-	protein_coding
Oas1c	ENSMUSG00000001166	216.666	0.177434	0.0836555	2.12101	0.033921	0.898435	5	120800193	120812514	-	protein_coding
Fam222a	ENSMUSG00000041930	304.9	0.175894	0.0829384	2.12077	0.0339409	0.898435	5	114568015	114613220	+	protein_coding
Nim1k	ENSMUSG00000095930	232.812	-0.175619	0.0827698	-2.12178	0.0338566	0.898435	13	119710093	119755882	-	protein_coding
Ift172	ENSMUSG00000038564	1916.11	-0.126571	0.0597023	-2.12004	0.0340025	0.898676	5	31253276	31291116	-	protein_coding
Chst11	ENSMUSG00000034612	1410.68	-0.137248	0.0647711	-2.11897	0.0340929	0.899674	10	82985497	83195900	+	protein_coding
Sgk1	ENSMUSG00000019970	751.083	0.174265	0.0823343	2.11655	0.0342978	0.903166	10	21882183	21999903	+	protein_coding
Itpkb	ENSMUSG00000038855	5176.35	-0.120573	0.056977	-2.11616	0.0343309	0.903166	1	180330484	180424802	+	protein_coding
Apip	ENSMUSG00000010911	277.765	0.174048	0.0823234	2.1142	0.0344984	0.906179	2	103073674	103092644	+	protein_coding
Tmem208	ENSMUSG00000014856	606.884	0.165104	0.0781283	2.11324	0.0345799	0.906926	8	105326353	105335219	+	protein_coding
Barx2	ENSMUSG00000032033	152.139	0.176447	0.0837732	2.10625	0.0351825	0.908014	9	31846043	31913462	-	protein_coding
Tes	ENSMUSG00000029552	231.192	0.175815	0.0834435	2.107	0.0351175	0.908014	6	17065148	17105828	+	protein_coding
Pdgfc	ENSMUSG00000028019	76.4816	0.165382	0.0784279	2.10871	0.0349693	0.908014	3	81036415	81214040	+	protein_coding
Gabarapl1	ENSMUSG00000030161	12906.7	0.108777	0.0516281	2.10693	0.0351236	0.908014	6	129533159	129542346	+	protein_coding
Kifc2	ENSMUSG00000004187	1580.59	-0.126189	0.0597992	-2.11021	0.0348399	0.908014	15	76660640	76668196	+	protein_coding
Gdap10	ENSMUSG00000096954	28.512	-0.130666	0.0619148	-2.11041	0.0348227	0.908014	12	32821871	32826904	+	lincRNA
Etv1	ENSMUSG00000004151	1270.61	-0.139095	0.0659498	-2.1091	0.0349362	0.908014	12	38779379	38868215	+	protein_coding
Casz1	ENSMUSG00000028977	2315.52	-0.140225	0.0664436	-2.11044	0.0348205	0.908014	4	148804428	148954889	+	protein_coding
Sphkap	ENSMUSG00000026163	1033.47	-0.152518	0.0723155	-2.10907	0.0349387	0.908014	1	83254138	83408200	-	protein_coding
Pfkfb2	ENSMUSG00000026409	480.115	-0.160391	0.0761159	-2.10719	0.0351009	0.908014	1	130689181	130729253	-	protein_coding
Myof	ENSMUSG00000048612	95.9769	-0.170997	0.0811955	-2.10599	0.0352054	0.908014	19	37899035	38043577	-	protein_coding
Wnt2b	ENSMUSG00000027840	776.876	-0.153839	0.0730998	-2.1045	0.0353346	0.909973	3	104945271	104961921	-	protein_coding
Grpr	ENSMUSG00000031364	15.061	-0.102795	0.0488841	-2.10283	0.0354803	0.91098	X	163513903	163549677	-	protein_coding
Tuft1	ENSMUSG00000005968	125.662	-0.172354	0.0819586	-2.10294	0.0354707	0.91098	3	94612756	94658872	-	protein_coding
Calr	ENSMUSG00000003814	6713.42	0.113084	0.0538191	2.10119	0.0356242	0.913305	8	84841849	84846934	-	protein_coding
C2cd5	ENSMUSG00000030279	1488.03	-0.128043	0.0610161	-2.09851	0.0358604	0.913984	6	143010919	143100141	-	protein_coding
Ago2	ENSMUSG00000036698	2820.09	-0.13815	0.065853	-2.09786	0.035918	0.913984	15	73095843	73184840	-	protein_coding
Pde1c	ENSMUSG00000004347	2434.72	-0.144558	0.0688446	-2.09978	0.0357484	0.913984	6	56069803	56569103	-	protein_coding
Zfp40	ENSMUSG00000002617	701.021	-0.150031	0.0715003	-2.09833	0.0358762	0.913984	17	23173868	23193252	-	protein_coding
Mmp16	ENSMUSG00000028226	170.699	-0.175745	0.0837328	-2.09888	0.0358273	0.913984	4	17852892	18119145	+	protein_coding
Zfp668	ENSMUSG00000049728	287.317	-0.173329	0.0826656	-2.09675	0.0360161	0.915119	7	127863046	127876828	-	protein_coding
Slc22a18	ENSMUSG00000000154	350.572	0.164678	0.0786628	2.09347	0.0363076	0.917773	7	143473735	143499334	+	protein_coding
Gatm	ENSMUSG00000027199	4809.28	0.153745	0.0734202	2.09404	0.0362565	0.917773	2	122594466	122611303	-	protein_coding
Gm16008	ENSMUSG00000087381	24.577	-0.12498	0.0597089	-2.09316	0.0363352	0.917773	4	156022007	156031643	-	antisense
Pdk1	ENSMUSG00000006494	1087.27	-0.133879	0.0639377	-2.0939	0.0362691	0.917773	2	71873223	71903858	+	protein_coding
Dusp26	ENSMUSG00000039661	5768.9	0.123668	0.0591074	2.09226	0.0364153	0.918438	8	31089470	31097047	+	protein_coding
Ovca2	ENSMUSG00000038268	233.62	0.17271	0.082721	2.08786	0.0368101	0.919938	11	75175941	75178835	-	protein_coding
Timm13	ENSMUSG00000020219	1486.17	0.148357	0.0710121	2.08917	0.036692	0.919938	10	80899449	80900969	-	protein_coding
Slc25a38	ENSMUSG00000032519	1186.53	0.14587	0.0699287	2.08598	0.0369807	0.919938	9	120110373	120124504	+	protein_coding
Pdia6	ENSMUSG00000020571	2566.62	0.130448	0.0625462	2.08562	0.0370127	0.919938	12	17266544	17284770	+	protein_coding
Dnajb2	ENSMUSG00000026203	2996.21	0.118091	0.0565722	2.08744	0.0368481	0.919938	1	75236405	75245692	+	protein_coding
C2cd4d	ENSMUSG00000091648	19.9075	0.110903	0.0530863	2.0891	0.0366983	0.919938	3	94362437	94364566	+	protein_coding
Lrrc8b	ENSMUSG00000070639	3859.3	-0.115309	0.0552651	-2.08647	0.0369361	0.919938	5	105415774	105490074	+	protein_coding
Gm12446	ENSMUSG00000087383	22.0617	-0.120306	0.0576648	-2.08629	0.0369522	0.919938	4	46300006	46345515	-	antisense
Tmprss11c	ENSMUSG00000061184	40.6075	-0.145175	0.0694865	-2.08925	0.0366853	0.919938	5	86231480	86289308	-	protein_coding
Foxp4	ENSMUSG00000023991	317.558	-0.166276	0.0796168	-2.08846	0.0367567	0.919938	17	47867132	47924645	-	protein_coding
Glo1	ENSMUSG00000024026	1992.53	0.124071	0.0596456	2.08014	0.0375124	0.922491	17	30592865	30612659	-	protein_coding
Ubl3	ENSMUSG00000001687	3532.68	0.119497	0.0574242	2.08096	0.0374379	0.922491	5	148504634	148552789	-	protein_coding
Hspa5	ENSMUSG00000026864	6817.76	0.117864	0.0566757	2.07962	0.0375604	0.922491	2	34771969	34777547	+	protein_coding
Gm15631	ENSMUSG00000085067	10.2358	0.0743014	0.035687	2.08203	0.0373398	0.922491	6	105673063	105677581	-	lincRNA
Kcnt1	ENSMUSG00000058740	6651.9	-0.116795	0.0561763	-2.07909	0.0376095	0.922491	2	25863733	25918273	+	protein_coding
Cmtm4	ENSMUSG00000096188	1570.28	-0.130663	0.0628268	-2.07974	0.0375493	0.922491	8	104348190	104395807	-	protein_coding
Abcg2	ENSMUSG00000029802	1394.3	-0.148094	0.0711733	-2.08075	0.0374571	0.922491	6	58584522	58695676	+	protein_coding
Slc7a8	ENSMUSG00000022180	806.967	-0.148975	0.0716685	-2.07866	0.0376486	0.922491	14	54722215	54781886	-	protein_coding
Jam2	ENSMUSG00000053062	1148.03	-0.149091	0.0717268	-2.07859	0.0376549	0.922491	16	84774122	84825928	+	protein_coding
Prr36	ENSMUSG00000064125	151.402	-0.174734	0.0838924	-2.08283	0.0372664	0.922491	8	4209542	4217459	-	protein_coding
Ache	ENSMUSG00000023328	3084.32	0.120238	0.0579091	2.07632	0.0378639	0.924323	5	137287518	137294466	+	protein_coding
Asic3	ENSMUSG00000038276	2295.54	-0.136844	0.0659165	-2.07602	0.0378918	0.924323	5	24413391	24417835	+	protein_coding
Kif13b	ENSMUSG00000060012	1003.79	-0.159493	0.0768228	-2.07611	0.0378837	0.924323	14	64652530	64806296	+	protein_coding
Diaph3	ENSMUSG00000022021	339.263	0.167027	0.0805253	2.07422	0.038059	0.925801	14	86655366	87141224	-	protein_coding
Nr4a1	ENSMUSG00000023034	770.132	0.149792	0.072218	2.07416	0.0380643	0.925801	15	101266845	101274792	+	protein_coding
Mtmr7	ENSMUSG00000039431	2640.75	0.124776	0.0601805	2.07335	0.0381394	0.925801	8	40551094	40634797	-	protein_coding
Usp24	ENSMUSG00000028514	1041	-0.139476	0.0672871	-2.07285	0.0381865	0.925801	4	106316212	106441322	+	protein_coding
Gper1	ENSMUSG00000053647	47.9883	-0.147058	0.0709586	-2.07245	0.0382231	0.925801	5	139423150	139427800	+	protein_coding
2003-09-01	ENSMUSG00000022456	4093.91	0.139079	0.0671427	2.0714	0.0383219	0.926503	15	82274934	82294442	+	protein_coding
Mapk3	ENSMUSG00000063065	27514.6	0.104634	0.0505428	2.07021	0.0384329	0.926503	7	126759600	126765819	+	protein_coding
Nkx6-1	ENSMUSG00000035187	10.3079	-0.0860396	0.0415829	-2.06911	0.0385358	0.926503	5	101658138	101664996	-	protein_coding
Tmtc1	ENSMUSG00000030306	6579.98	-0.127309	0.0615415	-2.06867	0.0385772	0.926503	6	148232429	148444389	-	protein_coding
Ttll6	ENSMUSG00000038756	55.7116	-0.155255	0.0750218	-2.06946	0.0385027	0.926503	11	96133785	96165451	+	protein_coding
Gm38393	ENSMUSG00000000948	441.181	-0.162073	0.0783337	-2.069	0.0385456	0.926503	7	59974148	60005064	-	protein_coding
Spata13	ENSMUSG00000021990	3099.25	-0.118912	0.0575211	-2.06727	0.0387088	0.928361	14	60634000	60764556	+	protein_coding
Mpeg1	ENSMUSG00000046805	156.432	0.172798	0.0836636	2.0654	0.0388855	0.928799	19	12460778	12465284	+	protein_coding
Cmtm5	ENSMUSG00000040759	535.041	0.159857	0.077428	2.06459	0.0389619	0.928799	14	54936469	54939256	+	protein_coding
Dbi	ENSMUSG00000026385	2847.7	0.147639	0.0715234	2.0642	0.0389987	0.928799	1	120113279	120121078	-	protein_coding
Cpd	ENSMUSG00000020841	3911.91	-0.113458	0.0549391	-2.06515	0.0389086	0.928799	11	76778423	76847018	-	protein_coding
Vangl1	ENSMUSG00000027860	176.588	-0.173083	0.0838129	-2.06511	0.0389123	0.928799	3	102153582	102204693	-	protein_coding
P2rx4	ENSMUSG00000029470	791.804	0.139675	0.0677225	2.06245	0.0391645	0.928866	5	122707543	122729738	+	protein_coding
Msmo1	ENSMUSG00000031604	4448.67	0.121728	0.0590051	2.063	0.0391125	0.928866	8	64718138	64733792	-	protein_coding
Gm7694	ENSMUSG00000102752	116.504	-0.170199	0.082496	-2.06312	0.0391014	0.928866	1	170298198	170306332	-	protein_coding
Fndc5	ENSMUSG00000001334	1127.34	0.134602	0.0653367	2.06013	0.0393863	0.932834	4	129136998	129144593	+	protein_coding
Igf2r	ENSMUSG00000023830	1110.7	0.149475	0.0725764	2.05955	0.0394415	0.93285	17	12682405	12769664	-	protein_coding
Clybl	ENSMUSG00000025545	377.05	0.160813	0.0781696	2.05723	0.0396637	0.932942	14	122181693	122402232	+	protein_coding
Chordc1	ENSMUSG00000001774	1963.55	0.126652	0.0615367	2.05816	0.0395749	0.932942	9	18292124	18317442	+	protein_coding
Plekha6	ENSMUSG00000041757	10390.2	-0.117159	0.0569452	-2.0574	0.0396479	0.932942	1	133164209	133303435	+	protein_coding
Gria2	ENSMUSG00000033981	697.775	-0.149491	0.0726487	-2.05772	0.0396167	0.932942	3	80681449	80802835	-	protein_coding
Bloc1s5	ENSMUSG00000038982	633.483	0.146979	0.0715448	2.05436	0.0399408	0.933299	13	38602708	38635109	-	protein_coding
Abcc12	ENSMUSG00000036872	41.163	-0.139982	0.0681274	-2.05471	0.039907	0.933299	8	86482259	86580686	-	protein_coding
Rsrp1	ENSMUSG00000037266	4814.67	-0.150304	0.0731528	-2.05465	0.0399124	0.933299	4	134923591	134927671	+	protein_coding
Proser2	ENSMUSG00000045319	82.9027	-0.164132	0.0798954	-2.05434	0.0399432	0.933299	2	6097606	6130211	-	protein_coding
Fmo2	ENSMUSG00000040170	157.526	-0.171801	0.083632	-2.05425	0.0399518	0.933299	1	162874316	162898726	-	protein_coding
Pter	ENSMUSG00000026730	188.285	0.172221	0.0839074	2.05251	0.0401199	0.935949	2	12924040	13003455	+	protein_coding
Cib1	ENSMUSG00000030538	294.017	0.164509	0.0801884	2.05154	0.0402148	0.936885	7	80227146	80232813	-	protein_coding
Slc7a10	ENSMUSG00000030495	6.65563	0.067796	0.0330624	2.05055	0.0403109	0.937846	7	35186384	35201114	+	protein_coding
Nudt2	ENSMUSG00000028443	275.797	0.16947	0.0827413	2.04819	0.0405412	0.938932	4	41465150	41480926	+	protein_coding
Pvalb	ENSMUSG00000005716	1410.23	0.148662	0.0726591	2.04602	0.0407539	0.938932	15	78191113	78206400	-	protein_coding
Cystm1	ENSMUSG00000046727	3633.21	0.132475	0.0647614	2.04559	0.0407969	0.938932	18	36345618	36402980	+	protein_coding
Fkbp4	ENSMUSG00000030357	8308.68	0.103363	0.0504939	2.04704	0.0406543	0.938932	6	128429734	128438677	-	protein_coding
Xkrx	ENSMUSG00000031258	11.0267	-0.0898426	0.0438821	-2.04736	0.0406226	0.938932	X	134149042	134162076	-	protein_coding
Gm45110	ENSMUSG00000108465	14.8244	-0.0991083	0.0483636	-2.04923	0.0404393	0.938932	7	127455468	127456870	+	TEC
Zfp950	ENSMUSG00000074733	568.821	-0.151594	0.0740725	-2.04656	0.0407014	0.938932	19	61053839	61140840	-	protein_coding
Serpinb1b	ENSMUSG00000051029	225.419	-0.168978	0.0825777	-2.0463	0.0407272	0.938932	13	33084124	33094380	+	protein_coding
Txnrd1	ENSMUSG00000020250	3474.91	0.112911	0.0552286	2.04443	0.0409108	0.940288	10	82859205	82897724	+	protein_coding
1810037I17Rik	ENSMUSG00000054091	478.339	0.161162	0.0788542	2.04379	0.040974	0.940476	3	122924202	122926184	+	protein_coding
Lrp1b	ENSMUSG00000049252	263.329	-0.168298	0.0823766	-2.04304	0.041049	0.940935	2	40595245	42653624	-	protein_coding
Inafm2	ENSMUSG00000074918	203.813	0.169653	0.0831396	2.04058	0.0412925	0.942727	2	118745757	118748810	+	protein_coding
4933427I22Rik	ENSMUSG00000085928	11.134	-0.0896971	0.0439357	-2.04155	0.041196	0.942727	4	139926110	139943519	-	lincRNA
Gm16364	ENSMUSG00000087014	331.682	-0.166593	0.0816255	-2.04095	0.0412559	0.942727	10	39556070	39558062	-	antisense
Htr5b	ENSMUSG00000050534	222.002	0.170955	0.083858	2.03863	0.041487	0.943151	1	121509841	121528465	-	protein_coding
B2m	ENSMUSG00000060802	2854.13	0.140078	0.0687451	2.03765	0.0415853	0.943151	2	122147685	122153083	+	protein_coding
Fkbp9	ENSMUSG00000029781	1344.13	0.136723	0.0670772	2.0383	0.0415202	0.943151	6	56832058	56879358	+	protein_coding
Gipc1	ENSMUSG00000019433	1413.96	0.135189	0.0663914	2.03624	0.0417261	0.943151	8	83652676	83664694	+	protein_coding
Tmeff2	ENSMUSG00000026109	2665.12	0.128055	0.0628961	2.03598	0.0417524	0.943151	1	50900646	51187270	+	protein_coding
Gm16617	ENSMUSG00000097633	9.76337	-0.0781625	0.0383852	-2.03627	0.0417236	0.943151	14	51986388	51988829	-	lincRNA
Taz	ENSMUSG00000009995	594.687	-0.14989	0.0736011	-2.03651	0.041699	0.943151	X	74281911	74290151	+	protein_coding
Slc17a8	ENSMUSG00000019935	495.813	-0.160717	0.0789262	-2.03629	0.0417208	0.943151	10	89574019	89621253	-	protein_coding
Ralgapa1	ENSMUSG00000021027	5325.91	-0.121092	0.0595277	-2.03421	0.0419304	0.945923	12	55602928	55821167	-	protein_coding
Pkig	ENSMUSG00000035268	629.537	0.147626	0.0725939	2.03359	0.0419932	0.946092	2	163658385	163726158	+	protein_coding
Rffl	ENSMUSG00000020696	451.821	-0.153356	0.0754334	-2.033	0.0420527	0.946185	11	82802448	82871210	-	protein_coding
Cdkn1a	ENSMUSG00000023067	2129.2	0.159202	0.0784025	2.03057	0.0422988	0.948291	17	29090978	29100722	+	protein_coding
Drd1	ENSMUSG00000021478	10.9075	0.0874656	0.0430773	2.03043	0.0423126	0.948291	13	54051185	54055658	-	protein_coding
N4bp2l1	ENSMUSG00000041132	296.949	-0.167467	0.0824616	-2.03084	0.0422708	0.948291	5	150571643	150597188	-	protein_coding
C1qa	ENSMUSG00000036887	236.404	0.167647	0.0829874	2.02015	0.0433675	0.948708	4	136895916	136898803	-	protein_coding
Elof1	ENSMUSG00000013822	529.755	0.156037	0.0772615	2.0196	0.0434248	0.948708	9	22112988	22117172	-	protein_coding
Hsbp1	ENSMUSG00000031839	2522.42	0.130029	0.0642268	2.02454	0.042915	0.948708	8	119344487	119348922	+	protein_coding
Gda	ENSMUSG00000058624	1711.67	0.123139	0.0607218	2.02792	0.0425688	0.948708	19	21391306	21473445	-	protein_coding
Gprasp2	ENSMUSG00000072966	1675.96	0.122912	0.0607844	2.0221	0.0431658	0.948708	X	135839033	135844730	+	protein_coding
Apln	ENSMUSG00000037010	31.0265	0.122311	0.0605058	2.02147	0.0432309	0.948708	X	48025145	48034853	-	protein_coding
Cct7	ENSMUSG00000030007	6004.57	0.11026	0.0543293	2.02948	0.0424091	0.948708	6	85451513	85468475	+	protein_coding
Gprc5a	ENSMUSG00000046733	7.2403	-0.0717867	0.0354797	-2.02332	0.0430403	0.948708	6	135065650	135084709	+	protein_coding
Igha	ENSMUSG00000095079	18.7698	-0.104587	0.0517898	-2.01945	0.0434408	0.948708	12	113254829	113260236	-	IG_C_gene
Luc7l2	ENSMUSG00000029823	2253.8	-0.116977	0.0576783	-2.0281	0.0425499	0.948708	6	38551333	38609470	+	protein_coding
Ccnt2	ENSMUSG00000026349	1527.76	-0.12507	0.0619185	-2.01992	0.0433917	0.948708	1	127774163	127808061	+	protein_coding
Vps13c	ENSMUSG00000035284	2364.61	-0.135657	0.0669991	-2.02476	0.0428915	0.948708	9	67840395	67995638	+	protein_coding
Unc13a	ENSMUSG00000034799	4752.17	-0.140522	0.0694767	-2.02257	0.0431171	0.948708	8	71624416	71671757	-	protein_coding
Grm4	ENSMUSG00000063239	871.843	-0.144414	0.0713298	-2.0246	0.0429089	0.948708	17	27422386	27513341	-	protein_coding
Zdhhc13	ENSMUSG00000030471	629.42	-0.152802	0.0754681	-2.02472	0.0428961	0.948708	7	48789002	48827440	+	protein_coding
Dot1l	ENSMUSG00000061589	591.446	-0.15758	0.0780096	-2.02001	0.0433821	0.948708	10	80755205	80795461	+	protein_coding
Gpr26	ENSMUSG00000040125	396.576	-0.161138	0.0794397	-2.02843	0.0425159	0.948708	7	131966459	131994405	+	protein_coding
Fzd3	ENSMUSG00000007989	294.192	-0.164874	0.0816019	-2.02046	0.0433356	0.948708	14	65201025	65262463	-	protein_coding
Mrgprx1	ENSMUSG00000070552	282.13	-0.165021	0.0816314	-2.02154	0.0432242	0.948708	7	48020970	48027597	-	protein_coding
Rasl11b	ENSMUSG00000049907	319.756	-0.165545	0.0817289	-2.02554	0.0428124	0.948708	5	74195285	74199481	+	protein_coding
Nfkbie	ENSMUSG00000023947	188.442	-0.168913	0.0836702	-2.0188	0.0435085	0.948974	17	45555715	45563169	+	protein_coding
Lrrn3	ENSMUSG00000036295	863.349	0.140682	0.0697455	2.01707	0.0436879	0.951231	12	41451672	41485751	-	protein_coding
Cep19	ENSMUSG00000035790	788.177	0.137672	0.0683008	2.01567	0.0438345	0.951231	16	32099799	32108069	+	protein_coding
Gm44706	ENSMUSG00000108425	6.608	-0.0707149	0.0350659	-2.01663	0.0437346	0.951231	7	79740677	79742016	+	antisense
Gm43980	ENSMUSG00000107962	93.2705	-0.16346	0.0810915	-2.01575	0.0438263	0.951231	6	49254850	49256462	+	TEC
Plxnc1	ENSMUSG00000074785	10664.5	-0.120825	0.0599734	-2.01463	0.043943	0.95223	10	94790865	94944578	-	protein_coding
Grin2c	ENSMUSG00000020734	30.5927	-0.127649	0.0633821	-2.01396	0.0440133	0.95223	11	115249168	115267243	-	protein_coding
Glis2	ENSMUSG00000014303	413.469	-0.156713	0.077826	-2.01364	0.0440476	0.95223	16	4594712	4624924	+	protein_coding
Arntl	ENSMUSG00000055116	145.726	0.167204	0.083214	2.00932	0.0445033	0.953018	7	113207464	113314126	+	protein_coding
Psmb10	ENSMUSG00000031897	624.084	0.161808	0.0805774	2.00811	0.0446313	0.953018	8	105935734	105938444	-	protein_coding
Rassf9	ENSMUSG00000044921	95.275	0.156955	0.0782057	2.00695	0.0447547	0.953018	10	102512221	102546560	+	protein_coding
Marcks	ENSMUSG00000069662	1983.01	0.150223	0.0747927	2.00853	0.0445871	0.953018	10	37133374	37138920	-	protein_coding
Ucp2	ENSMUSG00000033685	1359.01	0.141866	0.0707793	2.00434	0.0450332	0.953018	7	100493336	100502020	+	protein_coding
Rit2	ENSMUSG00000057455	1998.26	0.141075	0.0701696	2.01048	0.0443805	0.953018	18	30973488	31317290	-	protein_coding
Ndufb2	ENSMUSG00000002416	711.604	0.139966	0.0698557	2.00365	0.0451074	0.953018	6	39592573	39603382	+	protein_coding
Resp18	ENSMUSG00000033061	1142.1	0.139693	0.0696077	2.00687	0.0447639	0.953018	1	75272198	75278415	-	protein_coding
Scg5	ENSMUSG00000023236	1376.59	0.137402	0.068613	2.00257	0.0452238	0.953018	2	113776361	113829121	-	protein_coding
Ptn	ENSMUSG00000029838	2529.44	0.125513	0.0626715	2.00272	0.0452078	0.953018	6	36714928	36810220	-	protein_coding
Mc4r	ENSMUSG00000047259	20.8185	0.112746	0.0562294	2.00511	0.0449518	0.953018	18	66857714	66860472	-	protein_coding
Rn7sk	ENSMUSG00000065037	14.5055	0.0885276	0.0442108	2.0024	0.0452419	0.953018	9	78175302	78175633	-	misc_RNA
Ces1d	ENSMUSG00000056973	5.59549	-0.0509925	0.0254764	-2.00156	0.0453322	0.953018	8	93166067	93197838	-	protein_coding
Aqp1	ENSMUSG00000004655	7392.49	-0.114355	0.0570459	-2.00461	0.0450047	0.953018	6	55336431	55348555	+	protein_coding
Tnrc6a	ENSMUSG00000052707	2021.56	-0.121458	0.0606912	-2.00125	0.0453659	0.953018	7	123123884	123195296	+	protein_coding
Baz2a	ENSMUSG00000040054	1719.59	-0.12593	0.0626474	-2.01014	0.0444162	0.953018	10	128092782	128129303	+	protein_coding
Tia1	ENSMUSG00000071337	665.239	-0.141055	0.070416	-2.00317	0.0451589	0.953018	6	86404218	86433405	+	protein_coding
Tet3	ENSMUSG00000034832	739.073	-0.143218	0.0711923	-2.01171	0.044251	0.953018	6	83362372	83459084	-	protein_coding
Ptgis	ENSMUSG00000017969	50.1571	-0.148707	0.0741119	-2.00652	0.044801	0.953018	2	167191804	167240604	-	protein_coding
Gm26871	ENSMUSG00000097311	60.1205	-0.14963	0.0745781	-2.00636	0.0448182	0.953018	3	118430323	118530022	+	processed_transcript
Cep295	ENSMUSG00000046111	303.821	-0.161737	0.0808071	-2.00152	0.0453364	0.953018	9	15316914	15357788	-	protein_coding
Vsig10l	ENSMUSG00000070604	106.46	-0.165651	0.0826008	-2.00544	0.0449156	0.953018	7	43463150	43472019	+	protein_coding
Chrna3	ENSMUSG00000032303	439.604	-0.167416	0.0834912	-2.0052	0.0449418	0.953018	9	55010110	55026562	-	protein_coding
D3Ertd751e	ENSMUSG00000025766	340.611	0.15757	0.078966	1.99542	0.0459974	0.95688	3	41742610	41803320	+	protein_coding
Gm16976	ENSMUSG00000085500	56.3465	0.151479	0.0758989	1.9958	0.0459562	0.95688	14	44858670	44974944	+	processed_transcript
Hbb-bt	ENSMUSG00000073940	49.7358	0.143432	0.0718591	1.99601	0.0459328	0.95688	7	103812523	103813996	-	protein_coding
Eif1ad	ENSMUSG00000024841	759.824	0.142667	0.071491	1.99559	0.0459785	0.95688	19	5366812	5371511	+	protein_coding
Spock3	ENSMUSG00000054162	2166.17	-0.121459	0.0607706	-1.99864	0.0456469	0.95688	8	62951008	63357103	+	protein_coding
Bend4	ENSMUSG00000092060	564.758	-0.149126	0.0746384	-1.99798	0.0457188	0.95688	5	67392146	67428310	-	protein_coding
Gm16365	ENSMUSG00000086915	136.607	-0.164607	0.0824593	-1.99622	0.0459099	0.95688	10	39558495	39613682	-	antisense
Kcng2	ENSMUSG00000059852	262.954	-0.166696	0.0835297	-1.99565	0.0459718	0.95688	18	80294545	80364254	-	protein_coding
Plcd4	ENSMUSG00000026173	986.508	-0.131748	0.0660565	-1.99447	0.0461009	0.956887	1	74542887	74567794	+	protein_coding
Cdc42bpb	ENSMUSG00000021279	2452	-0.140859	0.0706278	-1.99439	0.0461096	0.956887	12	111292971	111377718	-	protein_coding
Casp3	ENSMUSG00000031628	235.265	0.164582	0.0826746	1.99072	0.0465114	0.959333	8	46617290	46639689	+	protein_coding
Ctss	ENSMUSG00000038642	141.14	0.164396	0.0826174	1.98985	0.0466075	0.959333	3	95526785	95556403	+	protein_coding
Gamt	ENSMUSG00000020150	628.804	0.144923	0.0727748	1.9914	0.0464375	0.959333	10	80258150	80261012	-	protein_coding
Mef2c	ENSMUSG00000005583	865.549	0.143693	0.0722114	1.9899	0.0466021	0.959333	13	83504033	83667080	+	protein_coding
Emc2	ENSMUSG00000022337	1569.97	0.127669	0.0640819	1.99227	0.0463411	0.959333	15	43477228	43527777	+	protein_coding
Nudt3	ENSMUSG00000024213	5091.96	0.117669	0.059099	1.99106	0.0464747	0.959333	17	27579381	27623465	-	protein_coding
Ranbp2	ENSMUSG00000003226	3347.75	-0.123519	0.0620849	-1.98951	0.0466448	0.959333	10	58446851	58494155	+	protein_coding
Thoc2	ENSMUSG00000037475	818.099	-0.142041	0.0714054	-1.98923	0.0466763	0.959333	X	41794990	41920674	-	protein_coding
Dad1	ENSMUSG00000022174	1610.8	0.134698	0.0677708	1.98756	0.0468606	0.95966	14	54235478	54254104	-	protein_coding
Gm7467	ENSMUSG00000098449	5.01657	-0.0618416	0.0311108	-1.98779	0.0468353	0.95966	5	76304875	76305527	+	antisense
Arglu1	ENSMUSG00000040459	1500.01	-0.137489	0.0691739	-1.98759	0.046857	0.95966	8	8665074	8690521	-	protein_coding
Scml4	ENSMUSG00000044770	220.946	-0.165502	0.0832956	-1.98693	0.0469303	0.959937	10	42860369	42960780	+	protein_coding
Gm14025	ENSMUSG00000079051	151.144	-0.165596	0.0833928	-1.98573	0.0470633	0.961508	2	129025072	129048172	-	protein_coding
Gm44199	ENSMUSG00000107560	6.52409	-0.067812	0.03417	-1.98455	0.0471948	0.961897	6	113610317	113612445	-	antisense
Gpc1	ENSMUSG00000034220	3656.15	-0.121538	0.0612283	-1.985	0.047144	0.961897	1	92831644	92860779	+	protein_coding
Jade1	ENSMUSG00000025764	593.241	0.147125	0.0741977	1.98288	0.0473812	0.964545	3	41555730	41616864	+	protein_coding
Nefl	ENSMUSG00000022055	68470.3	0.103085	0.0520258	1.98143	0.0475434	0.965746	14	68083862	68089095	+	protein_coding
Gm44777	ENSMUSG00000108738	9.42485	-0.0796055	0.0401776	-1.98134	0.0475531	0.965746	7	116334254	116338633	+	antisense
Mrps27	ENSMUSG00000041632	481.097	0.150313	0.0758841	1.98083	0.0476105	0.965764	13	99344785	99415561	+	protein_coding
Klrg2	ENSMUSG00000071537	91.4838	0.161095	0.0815071	1.97646	0.0481028	0.970795	6	38625692	38637242	-	protein_coding
Lcmt1	ENSMUSG00000030763	888.126	0.138559	0.0701138	1.97619	0.0481327	0.970795	7	123369783	123430358	+	protein_coding
Ssh3	ENSMUSG00000034616	597.072	-0.146125	0.0738761	-1.97797	0.0479317	0.970795	19	4261667	4269172	-	protein_coding
Abca6	ENSMUSG00000044749	2430.82	-0.150254	0.0760295	-1.97626	0.0481248	0.970795	11	110176819	110251776	-	protein_coding
Ptger1	ENSMUSG00000019464	106.771	-0.163546	0.0827614	-1.97611	0.0481424	0.970795	8	83666677	83672753	+	protein_coding
Rnf128	ENSMUSG00000031438	230.572	0.164709	0.0834352	1.9741	0.0483709	0.973333	X	139563315	139673145	+	protein_coding
Klf7	ENSMUSG00000025959	4443.62	-0.139326	0.0705806	-1.974	0.0483821	0.973333	1	64029446	64122282	-	protein_coding
Cdk17	ENSMUSG00000020015	724.633	0.137707	0.0697927	1.97308	0.0484862	0.974282	10	93160874	93267071	+	protein_coding
Mrfap1	ENSMUSG00000055302	1667.06	0.130541	0.0661946	1.97208	0.0486001	0.975424	5	36794866	36796772	-	protein_coding
Tsen15	ENSMUSG00000014980	316.741	0.160157	0.0812759	1.97053	0.0487771	0.975611	1	152370734	152386688	-	protein_coding
Dynlt1f	ENSMUSG00000095677	7.51785	0.0712938	0.0361699	1.97108	0.0487145	0.975611	17	6648940	6655939	-	protein_coding
Prkar2a	ENSMUSG00000032601	6632.19	-0.108448	0.0550776	-1.96901	0.0489517	0.975611	9	108689313	108750436	+	protein_coding
Ddx46	ENSMUSG00000021500	1257.16	-0.125036	0.0635005	-1.96905	0.0489469	0.975611	13	55635026	55681256	+	protein_coding
Agrn	ENSMUSG00000041936	2178.87	-0.135319	0.0687114	-1.96939	0.0489088	0.975611	4	156165289	156197488	-	protein_coding
Eml6	ENSMUSG00000044072	400.349	-0.155036	0.0787086	-1.96975	0.0488669	0.975611	11	29743047	30026033	-	protein_coding
Kcnk2	ENSMUSG00000037624	398.609	0.157481	0.0800371	1.9676	0.0491137	0.976894	1	189207929	189402273	-	protein_coding
Guk1	ENSMUSG00000020444	1850.03	0.136496	0.0693768	1.96746	0.0491303	0.976894	11	59183874	59192212	-	protein_coding
Fhdc1	ENSMUSG00000041842	528.341	0.148772	0.0757279	1.96456	0.0494654	0.978671	3	84442197	84480429	-	protein_coding
5330439K02Rik	ENSMUSG00000097827	8.51737	-0.0757035	0.0385444	-1.96406	0.0495229	0.978671	15	100459739	100468691	-	lincRNA
Wbscr17	ENSMUSG00000034040	4218.11	-0.105938	0.0539296	-1.96437	0.0494871	0.978671	5	130872081	131308497	-	protein_coding
Polr3g	ENSMUSG00000035834	2304.11	-0.12098	0.0615536	-1.96544	0.0493638	0.978671	13	81673842	81711013	-	protein_coding
Ugcg	ENSMUSG00000028381	3260.25	-0.12889	0.065636	-1.96372	0.0495631	0.978671	4	59189256	59222833	+	protein_coding
Scai	ENSMUSG00000035236	670.795	-0.13854	0.0705479	-1.96378	0.0495557	0.978671	2	39066213	39190734	-	protein_coding
Krba1	ENSMUSG00000042810	500.345	-0.149985	0.0764172	-1.96272	0.0496789	0.979826	6	48395585	48419781	+	protein_coding
Nckap5l	ENSMUSG00000023009	1043.86	-0.128973	0.0657703	-1.96097	0.0498827	0.982712	15	99422034	99457748	-	protein_coding
Myl6	ENSMUSG00000090841	3137.37	0.126766	0.0647015	1.95925	0.0500835	0.983908	10	128490859	128493875	-	protein_coding
Gm35000	ENSMUSG00000109137	6.41875	-0.0661671	0.0337685	-1.95943	0.0500621	0.983908	7	132361374	132365863	-	lincRNA
Six1	ENSMUSG00000051367	1437.05	-0.13193	0.0673636	-1.95848	0.0501735	0.983908	12	73040014	73053887	-	protein_coding
Gm26782	ENSMUSG00000097431	453.793	-0.154331	0.078787	-1.95884	0.0501313	0.983908	14	50870363	50879003	+	lincRNA
Gm43279	ENSMUSG00000107300	17.0228	-0.100737	0.0514581	-1.95765	0.0502709	0.984687	5	66688881	66691393	+	TEC
Tmem14a	ENSMUSG00000025933	438.716	0.155304	0.0793631	1.95688	0.0503614	0.985332	1	21218574	21230167	+	protein_coding
Tet2	ENSMUSG00000040943	323.847	-0.157076	0.0803556	-1.95476	0.050611	0.989083	3	133463678	133545139	-	protein_coding
Zmym3	ENSMUSG00000031310	1813.75	-0.116944	0.0598637	-1.9535	0.0507603	0.99087	X	101404383	101420849	-	protein_coding
Slc25a19	ENSMUSG00000020744	798.94	0.136354	0.0698367	1.95247	0.0508827	0.991962	11	115614177	115628295	-	protein_coding
Tmem178b	ENSMUSG00000057716	2337.6	-0.141661	0.0725705	-1.95205	0.0509323	0.991962	6	39873270	40255150	+	protein_coding
Rlbp1	ENSMUSG00000039194	125.737	0.160687	0.0833665	1.92747	0.053921	0.997711	7	79374869	79387048	-	protein_coding
Hoxc8	ENSMUSG00000001657	121.23	0.160081	0.0830003	1.92868	0.0537702	0.997711	15	102990606	102994111	+	protein_coding
Rbp1	ENSMUSG00000046402	115.176	0.159712	0.0822209	1.94247	0.0520803	0.997711	9	98422960	98446575	+	protein_coding
Samd9l	ENSMUSG00000047735	318.928	0.15958	0.0829284	1.92431	0.0543152	0.997711	6	3372256	3399572	-	protein_coding
Nudt7	ENSMUSG00000031767	378.175	0.153388	0.0792798	1.93477	0.053019	0.997711	8	114133556	114154739	+	protein_coding
Capg	ENSMUSG00000056737	684.614	0.150981	0.0781665	1.93153	0.0534178	0.997711	6	72544390	72562983	+	protein_coding
Prkag1	ENSMUSG00000067713	624.136	0.146722	0.0756813	1.93869	0.0525394	0.997711	15	98812797	98831508	-	protein_coding
Rbm43	ENSMUSG00000036249	541.228	0.146517	0.0753651	1.9441	0.0518838	0.997711	2	51924447	51935163	-	protein_coding
Trappc2l	ENSMUSG00000015013	594.225	0.145335	0.0749424	1.93929	0.0524661	0.997711	8	122611639	122616660	+	protein_coding
Nmd3	ENSMUSG00000027787	549.215	0.143697	0.0746814	1.92413	0.0543381	0.997711	3	69721984	69756373	+	protein_coding
Plekhb1	ENSMUSG00000030701	5050.58	0.142454	0.0738546	1.92885	0.0537493	0.997711	7	100642891	100662414	-	protein_coding
Gpx4	ENSMUSG00000075706	735.418	0.141551	0.0732508	1.93241	0.0533084	0.997711	10	80047165	80056439	+	protein_coding
Slc15a4	ENSMUSG00000029416	630.809	0.13922	0.072076	1.93156	0.0534133	0.997711	5	127595663	127632897	-	protein_coding
Ndrg1	ENSMUSG00000005125	10721.1	0.137741	0.0713499	1.9305	0.0535447	0.997711	15	66929320	66969640	-	protein_coding
Pex13	ENSMUSG00000020283	704.546	0.136284	0.0708379	1.92388	0.0543696	0.997711	11	23646478	23665959	-	protein_coding
Rnf7	ENSMUSG00000051234	1504.16	0.135327	0.0702827	1.92547	0.0541705	0.997711	9	96470936	96478675	-	protein_coding
Bcap29	ENSMUSG00000020650	1180.91	0.132026	0.0680893	1.93901	0.0524999	0.997711	12	31595353	31634658	-	protein_coding
Ssr2	ENSMUSG00000041355	961.978	0.130499	0.0675181	1.9328	0.0532607	0.997711	3	88575875	88588419	+	protein_coding
Ndufa13	ENSMUSG00000036199	2003.27	0.129697	0.0670014	1.93574	0.0528993	0.997711	8	69894179	69902558	-	protein_coding
Pamr1	ENSMUSG00000027188	37.5121	0.127717	0.0660852	1.93261	0.0532839	0.997711	2	102550011	102643041	+	protein_coding
Bex3	ENSMUSG00000046432	3017.31	0.126529	0.0652474	1.93922	0.0524746	0.997711	X	136270252	136271978	+	protein_coding
Eif3k	ENSMUSG00000053565	1815.14	0.122884	0.0633731	1.93906	0.0524943	0.997711	7	28971371	28981864	-	protein_coding
Uqcc1	ENSMUSG00000005882	1704.69	0.120814	0.0623518	1.93761	0.0526705	0.997711	2	155846893	155930310	-	protein_coding
Ubc	ENSMUSG00000008348	2712.33	0.113073	0.0586088	1.92928	0.0536966	0.997711	5	125385964	125390202	-	protein_coding
Stip1	ENSMUSG00000024966	6378.57	0.0984658	0.0509323	1.93327	0.0532029	0.997711	19	7020695	7040026	-	protein_coding
Gm42748	ENSMUSG00000105742	6.73026	-0.0654172	0.033692	-1.94162	0.0521828	0.997711	5	122165596	122167937	+	TEC
BC039771	ENSMUSG00000087594	7.2081	-0.0709859	0.0366215	-1.93836	0.0525788	0.997711	2	145675366	145753672	+	processed_transcript
Gm8066	ENSMUSG00000106237	9.99631	-0.0811081	0.0420888	-1.92707	0.0539709	0.997711	5	137510252	137517501	+	lincRNA
Scg3	ENSMUSG00000032181	20602.3	-0.102487	0.0531097	-1.92973	0.0536404	0.997711	9	75643188	75684056	-	protein_coding
Sfxn3	ENSMUSG00000025212	2969.28	-0.109722	0.0568256	-1.93086	0.0535003	0.997711	19	45047575	45056383	+	protein_coding
Gm42937	ENSMUSG00000104737	27.1867	-0.109765	0.0567098	-1.93556	0.0529221	0.997711	3	101580303	101581055	-	sense_intronic
Rasgrp1	ENSMUSG00000027347	5232.35	-0.11474	0.0594179	-1.93106	0.0534756	0.997711	2	117279992	117343001	-	protein_coding
C430002N11Rik	ENSMUSG00000101581	28.4851	-0.116743	0.0605683	-1.92746	0.0539221	0.997711	9	96765561	96782477	+	processed_transcript
Patj	ENSMUSG00000061859	2972.67	-0.1177	0.0604341	-1.94758	0.0514649	0.997711	4	98395784	98719603	+	protein_coding
Abhd2	ENSMUSG00000039202	5960.97	-0.124971	0.0641179	-1.94907	0.0512865	0.997711	7	79273198	79365508	+	protein_coding
Sema4b	ENSMUSG00000030539	1024.21	-0.126189	0.0654154	-1.92904	0.0537265	0.997711	7	80186840	80226527	+	protein_coding
Ust	ENSMUSG00000047712	1538.98	-0.128871	0.0663844	-1.94129	0.0522231	0.997711	10	8204752	8518825	-	protein_coding
Ino80d	ENSMUSG00000040865	995.781	-0.130084	0.0670704	-1.93952	0.0524382	0.997711	1	62958417	63114667	-	protein_coding
Insr	ENSMUSG00000005534	997.152	-0.131957	0.0685036	-1.92629	0.0540687	0.997711	8	3122060	3279617	-	protein_coding
Ddx19b	ENSMUSG00000033658	801.013	-0.13263	0.0688746	-1.92568	0.0541446	0.997711	8	111003187	111031751	-	protein_coding
Rgs3	ENSMUSG00000059810	1112.66	-0.132755	0.0689915	-1.92423	0.054326	0.997711	4	62559846	62704001	+	protein_coding
Arhgap33	ENSMUSG00000036882	837.902	-0.135029	0.0695743	-1.94079	0.0522842	0.997711	7	30522225	30535060	-	protein_coding
Gm42810	ENSMUSG00000107060	569.956	-0.14425	0.0749125	-1.92559	0.0541561	0.997711	6	127873562	127877246	-	lincRNA
Atxn7	ENSMUSG00000021738	477.06	-0.144595	0.0749314	-1.92969	0.0536449	0.997711	14	14012490	14107296	+	protein_coding
Pnpla3	ENSMUSG00000041653	539.454	-0.145493	0.0754687	-1.92786	0.053872	0.997711	15	84167815	84189512	+	protein_coding
Slc5a11	ENSMUSG00000030769	55.784	-0.145992	0.0754712	-1.9344	0.0530636	0.997711	7	123214779	123273253	+	protein_coding
Zfp532	ENSMUSG00000042439	649.413	-0.148258	0.0767386	-1.93199	0.0533609	0.997711	18	65580229	65689443	+	protein_coding
Gm42979	ENSMUSG00000104814	60.541	-0.149587	0.0768927	-1.9454	0.0517271	0.997711	5	129556146	129558374	+	TEC
Slco1a4	ENSMUSG00000030237	395.364	-0.151716	0.0779806	-1.94556	0.0517071	0.997711	6	141805439	141856199	-	protein_coding
Adcy3	ENSMUSG00000020654	382.535	-0.15628	0.0804798	-1.94186	0.0521545	0.997711	12	4133102	4213525	+	protein_coding
Shank1	ENSMUSG00000038738	576.202	-0.157496	0.080957	-1.94543	0.0517236	0.997711	7	44310252	44360572	+	protein_coding
Zfp871	ENSMUSG00000024298	898.661	-0.158363	0.0821599	-1.9275	0.0539176	0.997711	17	32771235	32788287	-	protein_coding
Senp1	ENSMUSG00000033075	264.462	-0.158451	0.0823633	-1.92381	0.0543782	0.997711	15	98038743	98093744	-	protein_coding
Gm1043	ENSMUSG00000070823	604.283	-0.158509	0.0815235	-1.94433	0.0518555	0.997711	5	37154429	37229547	+	protein_coding
Rbsn	ENSMUSG00000014550	1288.81	-0.134844	0.070126	-1.92288	0.0544951	0.998786	6	92186711	92214925	-	protein_coding
Cd1d1	ENSMUSG00000028076	52.3002	0.143995	0.074995	1.92007	0.0548495	0.999045	3	86995833	86999441	-	protein_coding
Ift20	ENSMUSG00000001105	672.869	0.13861	0.072248	1.91853	0.0550433	0.999045	11	78536360	78541737	+	protein_coding
Mea1	ENSMUSG00000002768	1073.73	0.13335	0.0695184	1.9182	0.0550859	0.999045	17	46681136	46683105	+	protein_coding
Rbm8a	ENSMUSG00000038374	892.385	0.130644	0.0679678	1.92214	0.0545878	0.999045	3	96629932	96633791	+	protein_coding
Gm43948	ENSMUSG00000107427	11.4818	0.086251	0.044934	1.9195	0.0549205	0.999045	6	101059170	101198013	+	antisense
Rapgef1	ENSMUSG00000039844	2060.93	-0.12422	0.0646849	-1.92038	0.0548094	0.999045	2	29619719	29740978	+	protein_coding
Efnb1	ENSMUSG00000031217	695.617	-0.135115	0.0704242	-1.91858	0.0550374	0.999045	X	99136129	99148991	+	protein_coding
Kmt2a	ENSMUSG00000002028	2215.67	-0.13546	0.0706344	-1.91777	0.0551406	0.999045	9	44803354	44881296	-	protein_coding
Mettl7a1	ENSMUSG00000054619	754.017	-0.136854	0.0712957	-1.91952	0.0549185	0.999045	15	100304816	100314348	+	protein_coding
Nfatc3	ENSMUSG00000031902	807.693	-0.13873	0.0723428	-1.91768	0.055152	0.999045	8	106058839	106130537	+	protein_coding
Dgkq	ENSMUSG00000004815	719.734	-0.148003	0.0770217	-1.92157	0.0546596	0.999045	5	108646692	108669672	-	protein_coding
Mrap2	ENSMUSG00000042761	169.259	0.159618	0.0839077	1.90231	0.0571311	0.999875	9	87144305	87184045	+	protein_coding
Hs3st4	ENSMUSG00000078591	162.302	0.159244	0.0839019	1.89797	0.0576994	0.999875	7	123982868	124398989	+	protein_coding
Hbegf	ENSMUSG00000024486	274.566	0.158436	0.0832139	1.90396	0.0569157	0.999875	18	36504928	36515805	-	protein_coding
Rps18	ENSMUSG00000008668	194.447	0.158371	0.0838838	1.88797	0.0590293	0.999875	17	33951998	33956001	-	protein_coding
Churc1	ENSMUSG00000090258	127.085	0.158233	0.0829276	1.90809	0.0563795	0.999875	12	76765537	76783180	+	protein_coding
Nabp1	ENSMUSG00000026107	148.597	0.157961	0.083903	1.88266	0.0597467	0.999875	1	51465861	51478425	-	protein_coding
Lyrm2	ENSMUSG00000045854	240.168	0.155932	0.0822785	1.89517	0.05807	0.999875	4	32800252	32801559	+	protein_coding
Rps8	ENSMUSG00000047675	308.708	0.155419	0.0818819	1.89809	0.0576842	0.999875	4	117153826	117156243	-	protein_coding
Ndufa1	ENSMUSG00000016427	795.105	0.15523	0.0814175	1.9066	0.0565728	0.999875	X	37187587	37191163	-	protein_coding
Gtf2h3	ENSMUSG00000029387	257.841	0.15519	0.0820569	1.89125	0.0585905	0.999875	5	124579139	124597680	+	protein_coding
Rarres2	ENSMUSG00000009281	247.721	0.15457	0.0828639	1.86535	0.0621322	0.999875	6	48569695	48572789	-	protein_coding
S100a1	ENSMUSG00000044080	234.246	0.153351	0.0836297	1.83368	0.0667008	0.999875	3	90511033	90514392	-	protein_coding
Sod3	ENSMUSG00000072941	465.954	0.152951	0.0814546	1.87774	0.0604161	0.999875	5	52363790	52371418	+	protein_coding
Zik1	ENSMUSG00000030393	117.042	0.152281	0.0832152	1.82997	0.0672543	0.999875	7	10487228	10495394	-	protein_coding
Coa6	ENSMUSG00000051671	219.598	0.152217	0.0835114	1.82271	0.0683473	0.999875	8	126422514	126425433	+	protein_coding
F2r	ENSMUSG00000048376	516.035	0.151686	0.0828704	1.8304	0.0671906	0.999875	13	95601803	95618459	-	protein_coding
3425401B19Rik	ENSMUSG00000071540	140.153	0.151677	0.0825954	1.83638	0.0663014	0.999875	14	32659118	32685272	-	protein_coding
Terf1	ENSMUSG00000025925	263.458	0.151147	0.0817713	1.84841	0.0645434	0.999875	1	15805645	15844052	+	protein_coding
Tlr4	ENSMUSG00000039005	87.3093	0.150791	0.0807267	1.86792	0.0617729	0.999875	4	66827583	66930284	+	protein_coding
F3	ENSMUSG00000028128	390.873	0.150211	0.0833614	1.80192	0.0715577	0.999875	3	121723536	121735048	+	protein_coding
Mrps24	ENSMUSG00000020477	317.319	0.150066	0.080867	1.85571	0.0634945	0.999875	11	5703982	5715680	-	protein_coding
Hspa1b	ENSMUSG00000090877	191.696	0.150054	0.0837226	1.79228	0.0730888	0.999875	17	34956435	34959238	-	protein_coding
Nbn	ENSMUSG00000028224	368.287	0.14948	0.0785867	1.90211	0.0571572	0.999875	4	15957924	15992589	+	protein_coding
Ddx59	ENSMUSG00000026404	189.516	0.149341	0.0836099	1.78617	0.0740718	0.999875	1	136415270	136440158	+	protein_coding
Smpx	ENSMUSG00000041476	77.2556	0.148966	0.0796149	1.87108	0.0613341	0.999875	X	157698909	157752591	+	protein_coding
Nkain1	ENSMUSG00000078532	172.254	0.148519	0.0839074	1.77003	0.0767217	0.999875	4	130531601	130574173	-	protein_coding
Usp2	ENSMUSG00000032010	207.529	0.147761	0.0832167	1.77562	0.0757958	0.999875	9	44067020	44095627	+	protein_coding
Gm2415	ENSMUSG00000086119	93.6134	0.147625	0.0817232	1.8064	0.0708557	0.999875	9	118890074	118926455	-	antisense
Creb3l1	ENSMUSG00000027230	541.728	0.147467	0.0783929	1.88113	0.059954	0.999875	2	91982327	92024502	-	protein_coding
Qpct	ENSMUSG00000024084	77.2685	0.147434	0.077478	1.90291	0.0570524	0.999875	17	79051905	79090243	+	protein_coding
Ptpro	ENSMUSG00000030223	368.073	0.147326	0.0816981	1.8033	0.0713414	0.999875	6	137252318	137463233	+	protein_coding
Prkcdbp	ENSMUSG00000037060	415.71	0.146397	0.0779045	1.87919	0.0602186	0.999875	7	105480082	105482300	-	protein_coding
Creld2	ENSMUSG00000023272	226.427	0.146368	0.0836016	1.75078	0.0799842	0.999875	15	88819645	88826681	+	protein_coding
Angptl4	ENSMUSG00000002289	341.409	0.14623	0.0829437	1.763	0.0779007	0.999875	17	33773749	33781575	-	protein_coding
Tnfaip8	ENSMUSG00000062210	202.399	0.146102	0.0837957	1.74355	0.0812377	0.999875	18	49979426	50107173	+	protein_coding
Akip1	ENSMUSG00000031023	117.975	0.145965	0.0828918	1.76091	0.0782528	0.999875	7	109703689	109712189	+	protein_coding
Klf15	ENSMUSG00000030087	275.944	0.145757	0.0837936	1.73947	0.0819518	0.999875	6	90462575	90475238	+	protein_coding
2210013O21Rik	ENSMUSG00000086316	728.626	0.145656	0.0765451	1.90287	0.0570572	0.999875	X	153723589	153741920	+	protein_coding
Serp2	ENSMUSG00000052584	689.546	0.1453	0.0761654	1.90769	0.0564312	0.999875	14	76532813	76556687	-	protein_coding
Scnm1	ENSMUSG00000092607	382.775	0.145021	0.0801787	1.80872	0.070494	0.999875	3	95129535	95134011	-	protein_coding
Aldh1a7	ENSMUSG00000024747	77.0736	0.144682	0.0793243	1.82393	0.0681624	0.999875	19	20692952	20727562	-	protein_coding
Zfp994	ENSMUSG00000096433	200.905	0.144101	0.0834349	1.7271	0.0841493	0.999875	17	22197264	22225614	-	protein_coding
Sesn2	ENSMUSG00000028893	152.423	0.144017	0.0838995	1.71655	0.086062	0.999875	4	132492031	132510501	-	protein_coding
Coq7	ENSMUSG00000030652	505.997	0.14365	0.078709	1.82508	0.0679887	0.999875	7	118509658	118533356	-	protein_coding
Fam111a	ENSMUSG00000024691	108.771	0.143537	0.0824917	1.74001	0.0818567	0.999875	19	12545739	12589768	+	protein_coding
Lrrc75a	ENSMUSG00000046417	155.298	0.143008	0.0837095	1.70838	0.0875658	0.999875	11	62604883	62648523	-	protein_coding
Dhfr	ENSMUSG00000021707	167.421	0.142932	0.0838546	1.70453	0.088283	0.999875	13	92354782	92389053	+	protein_coding
Pcdhb7	ENSMUSG00000045062	67.0621	0.142913	0.0785058	1.82042	0.0686954	0.999875	18	37341701	37345202	+	protein_coding
Snrpa1	ENSMUSG00000030512	249.6	0.14281	0.0831599	1.71729	0.0859256	0.999875	7	66059002	66074587	+	protein_coding
Rpl23	ENSMUSG00000071415	518.915	0.1425	0.0809594	1.76014	0.0783847	0.999875	11	97777526	97782437	-	protein_coding
Snca	ENSMUSG00000025889	410.252	0.142388	0.0785765	1.8121	0.0699712	0.999875	6	60731574	60829855	-	protein_coding
Foxd3	ENSMUSG00000067261	290.287	0.142056	0.0838326	1.69452	0.0901657	0.999875	4	99656298	99658622	+	protein_coding
Gins4	ENSMUSG00000031546	260.997	0.141315	0.0819586	1.72422	0.0846674	0.999875	8	23226615	23237659	-	protein_coding
Dnal4	ENSMUSG00000022420	423.794	0.141291	0.0792376	1.78313	0.0745649	0.999875	15	79761452	79777849	-	protein_coding
Lyrm5	ENSMUSG00000040370	522.147	0.141211	0.0754774	1.87091	0.0613581	0.999875	6	145211133	145216939	+	protein_coding
Cmtr2	ENSMUSG00000046441	207.398	0.141192	0.0836645	1.6876	0.0914883	0.999875	8	110215664	110224486	+	protein_coding
Ndufa12	ENSMUSG00000020022	457.745	0.141187	0.0788666	1.7902	0.0734222	0.999875	10	94198954	94221443	+	protein_coding
Ndufa5	ENSMUSG00000023089	1108.35	0.14094	0.0793235	1.77677	0.075606	0.999875	6	24518665	24528013	-	protein_coding
Gas2	ENSMUSG00000030498	372.531	0.140937	0.0787849	1.78888	0.0736337	0.999875	7	51862014	51994975	+	protein_coding
Ncf2	ENSMUSG00000026480	63.9063	0.140808	0.074477	1.89063	0.058674	0.999875	1	152800193	152836991	+	protein_coding
Cryl1	ENSMUSG00000021947	230.689	0.1401	0.0830409	1.68712	0.0915801	0.999875	14	57275033	57398483	-	protein_coding
Srpx	ENSMUSG00000090084	140.91	0.140033	0.0838	1.67103	0.0947149	0.999875	X	10037976	10117709	-	protein_coding
Ndufa2	ENSMUSG00000014294	1113.54	0.139995	0.0740931	1.88945	0.0588318	0.999875	18	36742331	36744557	-	protein_coding
Rpl41	ENSMUSG00000093674	655.486	0.139655	0.0764594	1.82652	0.0677722	0.999875	10	128548113	128549305	-	protein_coding
Inip	ENSMUSG00000038544	527.258	0.139644	0.0749772	1.86249	0.0625344	0.999875	4	59769636	59801589	-	protein_coding
Rpp30	ENSMUSG00000024800	212.49	0.139457	0.083906	1.66206	0.0965003	0.999875	19	36083715	36104772	+	protein_coding
Itpa	ENSMUSG00000074797	378.868	0.139423	0.0783477	1.77954	0.0751506	0.999875	2	130667609	130681614	+	protein_coding
Limd2	ENSMUSG00000040699	732.626	0.139408	0.0737093	1.89132	0.0585816	0.999875	11	106156255	106160860	-	protein_coding
Col23a1	ENSMUSG00000063564	1142.31	0.139338	0.0805106	1.73068	0.083509	0.999875	11	51289919	51583918	+	protein_coding
Commd10	ENSMUSG00000042705	373.723	0.139324	0.0784897	1.77506	0.0758882	0.999875	18	46958861	47087992	+	protein_coding
Gm12688	ENSMUSG00000086096	115.304	0.139248	0.0824572	1.68873	0.0912704	0.999875	4	99653606	99654983	-	lincRNA
2410015M20Rik	ENSMUSG00000049760	544.757	0.139026	0.0732598	1.89771	0.0577348	0.999875	17	56607451	56609771	-	protein_coding
Ccdc32	ENSMUSG00000039983	759.856	0.138949	0.0730067	1.90323	0.0570101	0.999875	2	119017778	119029393	-	protein_coding
Naif1	ENSMUSG00000039164	123.685	0.138943	0.0836519	1.66097	0.0967197	0.999875	2	32450456	32456953	+	protein_coding
Xaf1	ENSMUSG00000040483	204.945	0.13887	0.0838468	1.65624	0.0976738	0.999875	11	72301628	72313733	+	protein_coding
Gfra4	ENSMUSG00000027316	372.886	0.138763	0.0812886	1.70704	0.0878146	0.999875	2	131039631	131043088	-	protein_coding
Hspb11	ENSMUSG00000063172	138.24	0.138736	0.0833764	1.66398	0.0961171	0.999875	4	107253592	107279938	+	protein_coding
Dnajc15	ENSMUSG00000022013	344.088	0.138598	0.0795862	1.74149	0.0815982	0.999875	14	77826216	77874917	-	protein_coding
9430016H08Rik	ENSMUSG00000025971	256.313	0.13853	0.0821015	1.6873	0.0915462	0.999875	1	57406327	57417953	+	protein_coding
Pim1	ENSMUSG00000024014	214.23	0.137794	0.0828168	1.66385	0.0961432	0.999875	17	29490811	29496111	+	protein_coding
Smim8	ENSMUSG00000028295	233.907	0.13746	0.0832188	1.65179	0.0985768	0.999875	4	34768663	34778423	-	protein_coding
Sult1a1	ENSMUSG00000030711	516.605	0.137327	0.0837644	1.63945	0.10112	0.999875	7	126672864	126676432	-	protein_coding
Nell1	ENSMUSG00000055409	99.2604	0.136602	0.0809372	1.68776	0.0914578	0.999875	7	49974863	50866608	+	protein_coding
Plat	ENSMUSG00000031538	416.785	0.136532	0.0823888	1.65717	0.0974858	0.999875	8	22757726	22782844	+	protein_coding
Phlda3	ENSMUSG00000041801	783.427	0.136474	0.0775076	1.76078	0.0782756	0.999875	1	135766118	135769136	+	protein_coding
Mrpl46	ENSMUSG00000030612	475.107	0.136278	0.0792553	1.71949	0.085526	0.999875	7	78775235	78783531	-	protein_coding
Rad50	ENSMUSG00000020380	503.177	0.136084	0.0800867	1.69921	0.0892794	0.999875	11	53649518	53707319	-	protein_coding
Hdac8	ENSMUSG00000067567	194.836	0.135978	0.0838339	1.62199	0.104805	0.999875	X	102284638	102505359	-	protein_coding
Igsf11	ENSMUSG00000022790	528.092	0.135881	0.0760152	1.78755	0.0738482	0.999875	16	38892670	39027159	+	protein_coding
Pcdhga6	ENSMUSG00000103793	141.059	0.13568	0.0836373	1.62224	0.104751	0.999875	18	37707038	37841873	+	protein_coding
Irgm2	ENSMUSG00000069874	356.443	0.135645	0.081989	1.65443	0.098041	0.999875	11	58199617	58222782	+	protein_coding
Ndufa7	ENSMUSG00000041881	1021.2	0.135631	0.0724014	1.87333	0.0610234	0.999875	17	33824590	33838316	+	protein_coding
Osgep	ENSMUSG00000006289	355.119	0.135356	0.0799509	1.69299	0.0904579	0.999875	14	50906477	50924893	-	protein_coding
D1Ertd622e	ENSMUSG00000044768	681.778	0.135283	0.0731019	1.8506	0.0642267	0.999875	1	97606317	97662074	-	protein_coding
Tcaim	ENSMUSG00000046603	629.058	0.135227	0.0721875	1.87328	0.0610302	0.999875	9	122805538	122836334	+	protein_coding
Lrrtm3	ENSMUSG00000042846	287.072	0.13511	0.0812051	1.66381	0.0961494	0.999875	10	63928471	64090277	-	protein_coding
Gm17018	ENSMUSG00000041035	784.131	0.135052	0.0750547	1.79938	0.0719587	0.999875	19	45560614	45579763	+	protein_coding
Ddit3	ENSMUSG00000025408	502.52	0.135029	0.075606	1.78596	0.0741059	0.999875	10	127290773	127296288	+	protein_coding
Ube2s	ENSMUSG00000060860	182.646	0.134974	0.0836822	1.61293	0.106759	0.999875	7	4794545	4812590	-	protein_coding
Sdhaf1	ENSMUSG00000074211	101.322	0.134789	0.0812142	1.65967	0.0969807	0.999875	7	30321405	30323895	-	protein_coding
Lyplal1	ENSMUSG00000039246	165.335	0.134642	0.0838969	1.60485	0.108527	0.999875	1	186087730	186117310	-	protein_coding
Myeov2	ENSMUSG00000073616	946.54	0.13459	0.0794508	1.694	0.0902648	0.999875	1	92637144	92641985	-	protein_coding
Jam3	ENSMUSG00000031990	772.98	0.134526	0.079017	1.70249	0.0886637	0.999875	9	27097383	27155421	-	protein_coding
Vstm4	ENSMUSG00000050666	228.028	0.134408	0.0838049	1.60382	0.108755	0.999875	14	32856755	32939487	+	protein_coding
Rab39	ENSMUSG00000055069	991.097	0.134401	0.0702136	1.91417	0.0555979	0.999875	9	53684109	53706232	-	protein_coding
Adamtsl1	ENSMUSG00000066113	113.941	0.134372	0.0796485	1.68707	0.0915901	0.999875	4	85514171	86428385	+	protein_coding
Eri1	ENSMUSG00000031527	252.855	0.134345	0.0829323	1.61993	0.105247	0.999875	8	35465252	35496196	-	protein_coding
Mrps14	ENSMUSG00000058267	439.256	0.134246	0.0795478	1.68762	0.091485	0.999875	1	160195214	160202170	+	protein_coding
Hist1h2be	ENSMUSG00000047246	254.554	0.134241	0.0819092	1.6389	0.101234	0.999875	13	23583741	23621124	-	protein_coding
Nenf	ENSMUSG00000037499	780.339	0.134147	0.0797582	1.68192	0.0925844	0.999875	1	191306788	191318194	-	protein_coding
Nhp2	ENSMUSG00000001056	382.886	0.134119	0.0802053	1.67219	0.0944864	0.999875	11	51619734	51623714	+	protein_coding
Timm10	ENSMUSG00000027076	467.873	0.134057	0.0797435	1.6811	0.0927426	0.999875	2	84826996	84830213	+	protein_coding
Bmyc	ENSMUSG00000049086	308.671	0.134004	0.0834711	1.6054	0.108406	0.999875	2	25706738	25707721	+	protein_coding
Mmgt2	ENSMUSG00000048497	207.983	0.13389	0.0836493	1.60061	0.109464	0.999875	11	62648663	62666354	+	protein_coding
Ifitm3	ENSMUSG00000025492	395.44	0.133852	0.0832219	1.60838	0.107752	0.999875	7	141009585	141010770	-	protein_coding
Pfdn5	ENSMUSG00000001289	1317.79	0.13385	0.0720843	1.85685	0.0633322	0.999875	15	102326115	102331873	+	protein_coding
Epha2	ENSMUSG00000006445	96.2579	0.133815	0.0788291	1.69753	0.0895956	0.999875	4	141301239	141329384	+	protein_coding
Plekha4	ENSMUSG00000040428	4579.06	0.133798	0.0767135	1.74413	0.0811364	0.999875	7	45526329	45554229	+	protein_coding
Rfxap	ENSMUSG00000036615	442.095	0.133564	0.0799026	1.67158	0.0946066	0.999875	3	54803114	54807791	-	protein_coding
C1qb	ENSMUSG00000036905	201.532	0.133426	0.0835247	1.59745	0.110166	0.999875	4	136880128	136886187	-	protein_coding
Bcl6	ENSMUSG00000022508	684.877	0.133185	0.0745996	1.78534	0.0742067	0.999875	16	23965051	23988852	-	protein_coding
Ephb1	ENSMUSG00000032537	124.193	0.133151	0.0830666	1.60295	0.108947	0.999875	9	101922127	102354693	-	protein_coding
Copz2	ENSMUSG00000018672	142.656	0.1331	0.083819	1.58794	0.1123	0.999875	11	96849869	96861203	+	protein_coding
Dnajb9	ENSMUSG00000014905	732.747	0.13296	0.0721171	1.84367	0.0652311	0.999875	12	44205896	44210068	-	protein_coding
Hscb	ENSMUSG00000043510	129.674	0.132352	0.0835521	1.58407	0.113178	0.999875	5	110829069	110839777	-	protein_coding
Mrps9	ENSMUSG00000060679	711.029	0.132293	0.0780875	1.69416	0.0902347	0.999875	1	42851232	42905683	+	protein_coding
9130401M01Rik	ENSMUSG00000101892	184.551	0.132181	0.083887	1.5757	0.115094	0.999875	15	58022258	58034325	-	protein_coding
Gpc5	ENSMUSG00000022112	307.915	0.132164	0.0810572	1.6305	0.102996	0.999875	14	115092214	116525179	+	protein_coding
Enox2	ENSMUSG00000031109	447.129	0.132113	0.0757131	1.74492	0.0809994	0.999875	X	49009706	49288259	-	protein_coding
Fam92a	ENSMUSG00000028218	541.008	0.132091	0.075748	1.74382	0.0811903	0.999875	4	12153408	12172015	-	protein_coding
Aga	ENSMUSG00000031521	249.077	0.132081	0.0821842	1.60714	0.108024	0.999875	8	53511726	53523421	+	protein_coding
Irf6	ENSMUSG00000026638	262.218	0.132003	0.0820254	1.6093	0.107552	0.999875	1	193153110	193172023	+	protein_coding
Pfdn6	ENSMUSG00000024309	695.035	0.131901	0.0746747	1.76634	0.0773383	0.999875	17	33938820	33940343	-	protein_coding
Cox6c	ENSMUSG00000014313	1660.44	0.131865	0.0742863	1.77509	0.0758828	0.999875	15	35925885	35938246	-	protein_coding
Nabp2	ENSMUSG00000025374	885.722	0.13181	0.0703074	1.87477	0.0608242	0.999875	10	128401394	128411492	-	protein_coding
Arrdc2	ENSMUSG00000002910	359.988	0.131735	0.0824589	1.59758	0.110136	0.999875	8	70835128	70839720	-	protein_coding
Ell2	ENSMUSG00000001542	693.002	0.131683	0.0730333	1.80306	0.0713793	0.999875	13	75707483	75772356	+	protein_coding
6720489N17Rik	ENSMUSG00000072066	119.38	0.131595	0.0832088	1.5815	0.113764	0.999875	13	62603012	62624182	-	protein_coding
Dnajc21	ENSMUSG00000044224	492.917	0.13137	0.0776042	1.69281	0.090491	0.999875	15	10446755	10470516	-	protein_coding
Sf3b6	ENSMUSG00000037361	541.174	0.131306	0.0760139	1.7274	0.0840964	0.999875	12	4817607	4827658	+	protein_coding
Gbp3	ENSMUSG00000028268	177.803	0.131131	0.0836449	1.56771	0.116949	0.999875	3	142560025	142573209	+	protein_coding
Trim13	ENSMUSG00000035235	147.306	0.131083	0.0835815	1.56832	0.116806	0.999875	14	61598225	61605946	+	protein_coding
Txndc9	ENSMUSG00000058407	684.964	0.131061	0.0738118	1.77561	0.0757972	0.999875	1	37985188	37997893	-	protein_coding
Hmces	ENSMUSG00000030060	178.463	0.130951	0.083692	1.56467	0.11766	0.999875	6	87913934	87936629	+	protein_coding
Sec11c	ENSMUSG00000024516	822.641	0.130928	0.072291	1.81113	0.0701212	0.999875	18	65800548	65817665	+	protein_coding
H2afz	ENSMUSG00000037894	70.0616	0.130911	0.0777775	1.68315	0.0923462	0.999875	3	137864486	137866922	+	protein_coding
Mrgprf	ENSMUSG00000031070	91.8355	0.130904	0.0802936	1.63031	0.103036	0.999875	7	145300827	145309557	+	protein_coding
Gpn3	ENSMUSG00000029464	377.706	0.130637	0.0778961	1.67707	0.0935295	0.999875	5	122371875	122382902	+	protein_coding
Serpind1	ENSMUSG00000022766	214.125	0.13059	0.0838727	1.557	0.119469	0.999875	16	17331370	17343575	+	protein_coding
Psph	ENSMUSG00000029446	247.336	0.130512	0.0825857	1.58032	0.114033	0.999875	5	129765557	129787449	-	protein_coding
Nudt14	ENSMUSG00000002804	177.771	0.130391	0.0837686	1.55657	0.119573	0.999875	12	112934732	112942118	-	protein_coding
Rras2	ENSMUSG00000055723	217.522	0.130389	0.0829251	1.57238	0.115863	0.999875	7	114046781	114117781	-	protein_coding
Coil	ENSMUSG00000033983	394.686	0.130312	0.0791017	1.6474	0.0994764	0.999875	11	88970251	88991613	+	protein_coding
Ppa2	ENSMUSG00000028013	777.851	0.130183	0.075428	1.72593	0.0843606	0.999875	3	133310109	133378235	+	protein_coding
Selenos	ENSMUSG00000075701	611.819	0.130124	0.077116	1.68738	0.0915298	0.999875	7	66079648	66089405	+	protein_coding
H2-DMb1	ENSMUSG00000079547	149.583	0.12997	0.0792396	1.64022	0.10096	0.999875	17	34153071	34160230	+	protein_coding
Cadm4	ENSMUSG00000054793	3821.65	0.129908	0.0718776	1.80735	0.0707084	0.999875	7	24482022	24504539	+	protein_coding
Anapc13	ENSMUSG00000035048	250.221	0.129659	0.0828993	1.56406	0.117804	0.999875	9	102626295	102634425	+	protein_coding
Ptges3	ENSMUSG00000071072	1093.81	0.12958	0.0757103	1.71152	0.0869851	0.999875	10	128058953	128077272	+	protein_coding
Rer1	ENSMUSG00000029048	1535.74	0.129521	0.0693616	1.86734	0.0618546	0.999875	4	155074109	155086382	-	protein_coding
Rplp1	ENSMUSG00000007892	3091.56	0.129427	0.0678744	1.90687	0.056538	0.999875	9	61913283	61914542	-	protein_coding
Ptrh2	ENSMUSG00000072582	284.805	0.129291	0.0808381	1.59938	0.109737	0.999875	11	86683984	86692457	+	protein_coding
Sh2d3c	ENSMUSG00000059013	734.083	0.129167	0.0700037	1.84515	0.0650163	0.999875	2	32721054	32755512	+	protein_coding
Hoxc6	ENSMUSG00000001661	166.392	0.12916	0.0838565	1.54025	0.123498	0.999875	15	102998256	103011881	+	protein_coding
Prkrir	ENSMUSG00000030753	913.973	0.129069	0.0690236	1.86992	0.061495	0.999875	7	98703102	98718062	+	protein_coding
Hint1	ENSMUSG00000020267	4062.36	0.129066	0.0729166	1.77005	0.0767182	0.999875	11	54866382	54870501	+	protein_coding
Trmt5	ENSMUSG00000034442	259.66	0.128979	0.0829414	1.55506	0.119933	0.999875	12	73280409	73286711	-	protein_coding
Grxcr2	ENSMUSG00000073574	75.2055	0.128865	0.0772002	1.66923	0.0950727	0.999875	18	41986200	41999049	-	protein_coding
Uqcc3	ENSMUSG00000071654	415.617	0.128826	0.0822966	1.56539	0.117493	0.999875	19	8880015	8880933	-	protein_coding
Anapc11	ENSMUSG00000025135	1403.42	0.128703	0.0708825	1.81573	0.0694123	0.999875	11	120598420	120608198	+	protein_coding
Rgs20	ENSMUSG00000002459	59.3304	0.1287	0.0757612	1.69876	0.089364	0.999875	1	4909575	5070285	-	protein_coding
Ric3	ENSMUSG00000048330	2115.09	0.128676	0.0679953	1.89243	0.0584341	0.999875	7	109034311	109083331	-	protein_coding
Manea	ENSMUSG00000040520	1058.15	0.128658	0.068271	1.88452	0.0594945	0.999875	4	26324505	26346891	-	protein_coding
Ngrn	ENSMUSG00000047084	745.095	0.128449	0.0758518	1.69342	0.0903752	0.999875	7	80261214	80265374	+	protein_coding
Defb42	ENSMUSG00000054763	155.841	0.128418	0.0838706	1.53114	0.125734	0.999875	14	63046990	63058149	+	protein_coding
Sh3bp5	ENSMUSG00000021892	1032.4	0.128219	0.0731211	1.75352	0.0795132	0.999875	14	31359879	31436078	-	protein_coding
Ddx28	ENSMUSG00000045538	265.932	0.128174	0.0824783	1.55403	0.120177	0.999875	8	106009620	106011882	-	protein_coding
Zfp995	ENSMUSG00000078546	86.6617	0.127985	0.0801803	1.59621	0.110441	0.999875	17	21879569	21909926	-	protein_coding
Cactin	ENSMUSG00000034889	462.364	0.127953	0.0763782	1.67526	0.0938832	0.999875	10	81321102	81326251	+	protein_coding
Ttyh2	ENSMUSG00000034714	351.642	0.127803	0.0808627	1.58049	0.113994	0.999875	11	114675430	114720977	+	protein_coding
H2afv	ENSMUSG00000041126	402.237	0.127791	0.081658	1.56495	0.117594	0.999875	11	6427228	6444443	-	protein_coding
Cebpa	ENSMUSG00000034957	144.854	0.127761	0.0828741	1.54163	0.123163	0.999875	7	35119292	35121928	+	protein_coding
Srm	ENSMUSG00000006442	688.396	0.127636	0.0723151	1.765	0.0775631	0.999875	4	148591502	148594993	+	protein_coding
Hist1h2bc	ENSMUSG00000018102	647.345	0.127607	0.0784622	1.62636	0.103874	0.999875	13	23684198	23692488	+	protein_coding
2310069G16Rik	ENSMUSG00000097102	50.8915	0.127596	0.074371	1.71567	0.0862227	0.999875	15	44787781	44805827	+	lincRNA
Dtd2	ENSMUSG00000020956	217.6	0.127522	0.083777	1.52216	0.127969	0.999875	12	51988311	52006501	-	protein_coding
Blvrb	ENSMUSG00000040466	499.382	0.127496	0.0776114	1.64275	0.100434	0.999875	7	27447977	27466144	+	protein_coding
Actr6	ENSMUSG00000019948	287.905	0.127342	0.0825357	1.54287	0.122861	0.999875	10	89711972	89732295	-	protein_coding
Ift57	ENSMUSG00000032965	369.361	0.127336	0.0784749	1.62264	0.104667	0.999875	16	49699232	49765126	+	protein_coding
Mrpl34	ENSMUSG00000034880	316.448	0.127264	0.0830179	1.53296	0.125285	0.999875	8	71464958	71465747	+	protein_coding
Cox6b1	ENSMUSG00000036751	3665.43	0.127254	0.0669481	1.90079	0.0573295	0.999875	7	30616860	30626151	-	protein_coding
Vwa1	ENSMUSG00000042116	2531.7	0.127183	0.074426	1.70886	0.0874777	0.999875	4	155768148	155774698	-	protein_coding
Tspan8	ENSMUSG00000034127	1755.85	0.127001	0.0711024	1.78617	0.0740713	0.999875	10	115817283	115849893	+	protein_coding
Ndufb9	ENSMUSG00000022354	1699.51	0.126953	0.0668153	1.90006	0.0574249	0.999875	15	58933809	58939489	+	protein_coding
Ndufa6	ENSMUSG00000022450	1219.38	0.126919	0.0717919	1.76788	0.0770812	0.999875	15	82350138	82354291	-	protein_coding
Nubpl	ENSMUSG00000035142	127.176	0.126913	0.0835637	1.51875	0.128825	0.999875	12	52097736	52312744	+	protein_coding
2810025M15Rik	ENSMUSG00000049881	129.451	0.126867	0.0833911	1.52135	0.128171	0.999875	1	157412351	157420236	+	transcribed_processed_pseudogene
Rad9a	ENSMUSG00000024824	259.106	0.126849	0.0814063	1.55822	0.11918	0.999875	19	4195197	4201603	-	protein_coding
Epha5	ENSMUSG00000029245	413.003	0.126697	0.0768511	1.6486	0.0992298	0.999875	5	84054760	84417382	-	protein_coding
Hfe	ENSMUSG00000006611	155.706	0.126636	0.0837547	1.51199	0.130536	0.999875	13	23702033	23710854	-	protein_coding
Rnf32	ENSMUSG00000029130	210.157	0.126613	0.0828699	1.52786	0.126548	0.999875	5	29195991	29228457	+	protein_coding
Oaf	ENSMUSG00000032014	246.546	0.126354	0.0828666	1.52479	0.127311	0.999875	9	43221234	43239911	-	protein_coding
1110008P14Rik	ENSMUSG00000039195	1981.98	0.126319	0.0721149	1.75163	0.0798374	0.999875	2	32377096	32381938	-	protein_coding
Fis1	ENSMUSG00000019054	2808.4	0.126248	0.0696019	1.81386	0.0696994	0.999875	5	136953274	136966234	+	protein_coding
Bccip	ENSMUSG00000030983	423.417	0.126231	0.0786469	1.60503	0.108486	0.999875	7	133709332	133721145	+	protein_coding
Tmem98	ENSMUSG00000035413	106.012	0.126201	0.0805801	1.56616	0.117311	0.999875	11	80810174	80822033	+	protein_coding
Gpr27	ENSMUSG00000072875	383.699	0.126184	0.0789292	1.5987	0.109887	0.999875	6	99692678	99695066	+	protein_coding
Ctsc	ENSMUSG00000030560	345.055	0.126142	0.0800532	1.57572	0.11509	0.999875	7	88278084	88310888	+	protein_coding
Tceal5	ENSMUSG00000054034	105.574	0.126132	0.0828032	1.52327	0.127691	0.999875	X	136200947	136203876	-	protein_coding
Enho	ENSMUSG00000028445	688.402	0.125942	0.0772322	1.6307	0.102954	0.999875	4	41638143	41640324	-	protein_coding
Tspyl3	ENSMUSG00000074671	282.057	0.125913	0.0813672	1.54747	0.121751	0.999875	2	153222369	153225441	-	protein_coding
Ifitm10	ENSMUSG00000045777	340.929	0.125829	0.0793954	1.58484	0.113003	0.999875	7	142325836	142373753	-	protein_coding
Usf1	ENSMUSG00000026641	727.944	0.125816	0.0698657	1.80083	0.0717301	0.999875	1	171411312	171419142	+	protein_coding
Prss23	ENSMUSG00000039405	297.302	0.125815	0.0839045	1.4995	0.133745	0.999875	7	89507782	89527187	-	protein_coding
Fkbp2	ENSMUSG00000056629	1195.68	0.125507	0.0655112	1.91581	0.0553887	0.999875	19	6977740	6980461	-	protein_coding
Prc1	ENSMUSG00000038943	56.3859	0.125432	0.0752254	1.66741	0.0954325	0.999875	7	80294449	80316259	+	protein_coding
2610001J05Rik	ENSMUSG00000052419	863.73	0.125217	0.0713916	1.75394	0.0794402	0.999875	6	13867734	13871518	-	protein_coding
Wdsub1	ENSMUSG00000026988	409.742	0.125211	0.0787975	1.58903	0.112054	0.999875	2	59852363	59882591	-	protein_coding
Dpy19l1	ENSMUSG00000043067	783.726	0.12519	0.0680496	1.83968	0.0658149	0.999875	9	24411775	24503140	-	protein_coding
Mrpl48	ENSMUSG00000030706	692.768	0.125158	0.0710149	1.76242	0.0779977	0.999875	7	100545750	100608301	-	protein_coding
Cdc42ep3	ENSMUSG00000036533	241.635	0.125074	0.0832001	1.50329	0.132765	0.999875	17	79334024	79355091	-	protein_coding
Frg1	ENSMUSG00000031590	450.54	0.125033	0.0821192	1.52258	0.127865	0.999875	8	41397458	41417074	-	protein_coding
Aimp1	ENSMUSG00000028029	835.68	0.124975	0.0755981	1.65315	0.0983011	0.999875	3	132660498	132684370	-	protein_coding
Cep83	ENSMUSG00000020024	497.474	0.124812	0.0741409	1.68344	0.0922893	0.999875	10	94688789	94790336	+	protein_coding
Trip10	ENSMUSG00000019487	640.347	0.124785	0.0717898	1.73821	0.0821744	0.999875	17	57249450	57263697	+	protein_coding
Sccpdh	ENSMUSG00000038936	1835.54	0.124755	0.0658266	1.8952	0.0580655	0.999875	1	179668209	179687189	+	protein_coding
Nif3l1	ENSMUSG00000026036	660.947	0.124691	0.0724362	1.72139	0.0851796	0.999875	1	58445150	58481816	+	protein_coding
Acot2	ENSMUSG00000021226	78.6742	0.124674	0.0785418	1.58735	0.112433	0.999875	12	83987860	83993873	+	protein_coding
Tstd3	ENSMUSG00000028251	456.312	0.124616	0.0769211	1.62005	0.105222	0.999875	4	21757381	21767212	-	protein_coding
Gpx8	ENSMUSG00000021760	219.502	0.124538	0.0836933	1.48803	0.136742	0.999875	13	113042762	113046388	-	protein_coding
Atp5h	ENSMUSG00000034566	821.954	0.124505	0.072171	1.72513	0.0845036	0.999875	11	115415688	115419962	-	protein_coding
Tspan14	ENSMUSG00000037824	1703.59	0.124441	0.0659321	1.88742	0.0591044	0.999875	14	40906444	40966807	-	protein_coding
E130311K13Rik	ENSMUSG00000048581	109.27	0.124423	0.0828276	1.50219	0.133048	0.999875	3	63914683	63929472	-	protein_coding
Ccdc74a	ENSMUSG00000041617	1303.86	0.124408	0.0664982	1.87084	0.0613669	0.999875	16	17646469	17650738	+	protein_coding
Hba-a1	ENSMUSG00000069919	64.4529	0.124305	0.0764137	1.62673	0.103794	0.999875	11	32283510	32284465	+	protein_coding
Selenoh	ENSMUSG00000076437	323.604	0.124276	0.0812926	1.52875	0.126327	0.999875	2	84669214	84670770	-	protein_coding
Tifa	ENSMUSG00000046688	401.848	0.124167	0.0813772	1.52582	0.127056	0.999875	3	127789804	127832164	+	protein_coding
Psmb4	ENSMUSG00000005779	3175.82	0.124154	0.0647764	1.91666	0.0552814	0.999875	3	94884092	94886961	-	protein_coding
Pmvk	ENSMUSG00000027952	1672.9	0.12414	0.0656111	1.89206	0.058483	0.999875	3	89454540	89469013	+	protein_coding
Fdxacb1	ENSMUSG00000037845	51.2505	0.124078	0.0743395	1.66908	0.095102	0.999875	9	50768235	50773348	+	protein_coding
Psma3	ENSMUSG00000060073	559.984	0.124054	0.0728716	1.70237	0.0886868	0.999875	12	70974620	70996347	+	protein_coding
Dusp16	ENSMUSG00000030203	397.704	0.124053	0.0781919	1.58652	0.11262	0.999875	6	134715467	134792625	-	protein_coding
Coprs	ENSMUSG00000031458	523.003	0.123998	0.0754642	1.64314	0.100354	0.999875	8	13884793	13890281	-	protein_coding
D2Bwg1423e	ENSMUSG00000109946	270.034	0.123874	0.0823729	1.50381	0.132629	0.999875	2	27442323	27444221	+	protein_coding
Eef1e1	ENSMUSG00000001707	545.24	0.123718	0.077867	1.58884	0.112096	0.999875	13	38645697	38659028	-	protein_coding
Ndufaf2	ENSMUSG00000068184	304.455	0.123489	0.0812204	1.52042	0.128405	0.999875	13	108052589	108158625	-	protein_coding
Rint1	ENSMUSG00000028999	480.479	0.123388	0.0765876	1.61107	0.107164	0.999875	5	23787710	23820369	+	protein_coding
C1qc	ENSMUSG00000036896	173.329	0.123382	0.0839069	1.47046	0.141437	0.999875	4	136889803	136893065	-	protein_coding
3010026O09Rik	ENSMUSG00000020381	78.7633	0.123304	0.0750366	1.64325	0.100332	0.999875	11	50174443	50200115	+	protein_coding
Ndufb8	ENSMUSG00000025204	2227.67	0.123282	0.0692	1.78153	0.0748261	0.999875	19	44548571	44555440	-	protein_coding
Cox4i1	ENSMUSG00000031818	7223.34	0.123268	0.0658516	1.8719	0.0612204	0.999875	8	120668221	120674207	+	protein_coding
Chd3os	ENSMUSG00000043419	175.764	0.123189	0.0838096	1.46987	0.141598	0.999875	11	69340460	69342641	+	protein_coding
Oxsm	ENSMUSG00000021786	325.476	0.123154	0.0791617	1.55572	0.119774	0.999875	14	16238655	16249808	-	protein_coding
Tceal1	ENSMUSG00000049536	521.979	0.123139	0.0774355	1.59022	0.111786	0.999875	X	136707981	136711478	+	protein_coding
Tmem42	ENSMUSG00000066233	210.944	0.123114	0.0829004	1.48509	0.137521	0.999875	9	123021325	123023705	+	protein_coding
Hmgn1	ENSMUSG00000040681	238.219	0.123014	0.0828374	1.485	0.137544	0.999875	16	96120617	96127729	-	protein_coding
Cox7b	ENSMUSG00000031231	1922.5	0.122935	0.0691021	1.77903	0.0752353	0.999875	X	106015699	106022450	+	protein_coding
Dnah9	ENSMUSG00000056752	53.1439	0.122866	0.0739144	1.66228	0.0964576	0.999875	11	65831281	66168551	-	protein_coding
Lyrm4	ENSMUSG00000046573	506.684	0.122863	0.0764577	1.60694	0.108067	0.999875	13	35978796	36117357	-	protein_coding
Yipf1	ENSMUSG00000057375	916.45	0.122863	0.0688064	1.78563	0.0741593	0.999875	4	107314362	107359823	+	protein_coding
Mrpl18	ENSMUSG00000057388	422.238	0.122789	0.0779504	1.57522	0.115205	0.999875	17	12911348	12916345	-	protein_coding
Grin3a	ENSMUSG00000039579	765.927	0.122786	0.0749447	1.63835	0.101348	0.999875	4	49661610	49845744	-	protein_coding
Taf7	ENSMUSG00000051316	278.609	0.122749	0.0817247	1.50199	0.133101	0.999875	18	37640490	37644204	-	protein_coding
Pde7b	ENSMUSG00000019990	229.338	0.122453	0.0838967	1.45957	0.144407	0.999875	10	20398003	20725078	-	protein_coding
2610316D01Rik	ENSMUSG00000097040	36.8919	0.122447	0.0681505	1.79671	0.0723815	0.999875	3	45280436	45378260	-	processed_transcript
Timm8b	ENSMUSG00000039016	576.436	0.122273	0.0744241	1.64292	0.1004	0.999875	9	50603909	50605320	+	protein_coding
Ccm2	ENSMUSG00000000378	1224.73	0.122241	0.065719	1.86006	0.0628776	0.999875	11	6546886	6596744	+	protein_coding
Atp6v0b	ENSMUSG00000033379	3635.18	0.122174	0.0665363	1.83621	0.0663272	0.999875	4	117884325	117887333	-	protein_coding
Prdx4	ENSMUSG00000025289	403.747	0.122065	0.0772288	1.58057	0.113978	0.999875	X	155323917	155340754	-	protein_coding
Fam212b	ENSMUSG00000048458	894.511	0.12199	0.073001	1.67108	0.0947066	0.999875	3	105704598	105720842	+	protein_coding
Borcs8	ENSMUSG00000002345	552.636	0.121976	0.0741898	1.6441	0.100155	0.999875	8	70139498	70167488	+	protein_coding
Mrps16	ENSMUSG00000049960	249.579	0.121972	0.0824451	1.47944	0.139023	0.999875	14	20391230	20393555	-	protein_coding
Nme1	ENSMUSG00000037601	1680.68	0.121915	0.0755035	1.6147	0.106376	0.999875	11	93956978	93968521	-	protein_coding
Gsta4	ENSMUSG00000032348	184.1	0.121899	0.0837359	1.45575	0.145461	0.999875	9	78182773	78209349	+	protein_coding
Gss	ENSMUSG00000027610	539.37	0.121848	0.0741925	1.64233	0.100522	0.999875	2	155563180	155592810	-	protein_coding
Eif6	ENSMUSG00000027613	1208.01	0.121829	0.0658996	1.8487	0.0645014	0.999875	2	155819831	155826925	-	protein_coding
Slc9a5	ENSMUSG00000014786	479.287	0.121697	0.0756858	1.60792	0.107853	0.999875	8	105348842	105369881	+	protein_coding
Sdhc	ENSMUSG00000058076	1714.07	0.121664	0.0722149	1.68474	0.092038	0.999875	1	171127164	171150603	-	protein_coding
Opn3	ENSMUSG00000026525	138.013	0.121565	0.083786	1.45089	0.14681	0.999875	1	175662420	175692776	-	protein_coding
Pla2g12a	ENSMUSG00000027999	346.308	0.121521	0.0826984	1.46945	0.14171	0.999875	3	129878605	129895825	+	protein_coding
Zfp583	ENSMUSG00000030443	96.2452	0.12152	0.0813054	1.49461	0.135016	0.999875	7	6315659	6331285	-	protein_coding
Atpif1	ENSMUSG00000054428	2433.19	0.121469	0.0695693	1.74601	0.0808095	0.999875	4	132530554	132533659	-	protein_coding
Mrps17	ENSMUSG00000034211	729.397	0.12139	0.0704502	1.72307	0.0848766	0.999875	5	129715496	129722556	+	protein_coding
Txndc17	ENSMUSG00000020803	1236.65	0.121239	0.0639733	1.89516	0.0580718	0.999875	11	72207546	72210015	+	protein_coding
Ube2w	ENSMUSG00000025939	1106.84	0.121163	0.072924	1.66149	0.0966147	0.999875	1	16540789	16619489	-	protein_coding
Fundc2	ENSMUSG00000031198	801.645	0.121083	0.0709682	1.70616	0.0879777	0.999875	X	75382398	75396459	+	protein_coding
Adgrb3	ENSMUSG00000033569	492.184	0.121025	0.0749589	1.61455	0.106407	0.999875	1	25067475	25829707	-	protein_coding
Sat1	ENSMUSG00000025283	846.773	0.12098	0.0703801	1.71895	0.0856234	0.999875	X	155213131	155216449	-	protein_coding
Nit2	ENSMUSG00000022751	160.699	0.120877	0.0839071	1.44061	0.149696	0.999875	16	57156670	57167332	-	protein_coding
Chac2	ENSMUSG00000020309	376.882	0.120861	0.0819963	1.47399	0.140485	0.999875	11	30976706	30986350	-	protein_coding
Cdc7	ENSMUSG00000029283	144.388	0.1208	0.0837989	1.44155	0.14943	0.999875	5	106964321	106984432	+	protein_coding
Aif1l	ENSMUSG00000001864	652.248	0.120756	0.0793198	1.52239	0.12791	0.999875	2	31950138	31973442	+	protein_coding
Eif1b	ENSMUSG00000006941	2912.66	0.120658	0.0675037	1.78743	0.0738684	0.999875	9	120492231	120495330	+	protein_coding
Nudt12	ENSMUSG00000024228	490.503	0.120624	0.0754785	1.59813	0.110014	0.999875	17	58999617	59013372	-	protein_coding
Prokr1	ENSMUSG00000049409	967.251	0.120529	0.0734971	1.63992	0.101022	0.999875	6	87578590	87590743	-	protein_coding
Ifit3b	ENSMUSG00000062488	96.2294	0.12052	0.081522	1.47837	0.139307	0.999875	19	34607969	34613401	+	protein_coding
Zcchc10	ENSMUSG00000018239	182.692	0.120475	0.0838587	1.43664	0.15082	0.999875	11	53324678	53333301	+	protein_coding
C1d	ENSMUSG00000000581	1171.77	0.120397	0.070018	1.71952	0.0855199	0.999875	11	17257578	17269176	+	protein_coding
Ndufb5	ENSMUSG00000027673	1269.89	0.120384	0.0739327	1.6283	0.103462	0.999875	3	32736989	32751566	+	protein_coding
Mettl9	ENSMUSG00000030876	356.018	0.120324	0.0794301	1.51484	0.129813	0.999875	7	121034444	121078329	+	protein_coding
Gm9885	ENSMUSG00000052629	102.87	0.120318	0.0819094	1.46892	0.141854	0.999875	7	78578829	78581038	+	antisense
Hist2h3c2	ENSMUSG00000081058	54.1573	0.120313	0.0704982	1.70661	0.0878939	0.999875	3	96238107	96239127	-	protein_coding
Syf2	ENSMUSG00000028821	773.133	0.12029	0.0717844	1.67571	0.0937958	0.999875	4	134930897	134937548	+	protein_coding
Sorcs1	ENSMUSG00000043531	1123.17	0.120146	0.0755131	1.59106	0.111597	0.999875	19	50143298	50678646	-	protein_coding
Tmem242	ENSMUSG00000004945	954.695	0.120126	0.0697644	1.72189	0.0850898	0.999875	17	5410869	5440259	-	protein_coding
Spr	ENSMUSG00000033735	1010.64	0.120074	0.0703653	1.70643	0.0879276	0.999875	6	85130175	85137766	-	protein_coding
Shfm1	ENSMUSG00000042541	1174.71	0.120068	0.0782288	1.53483	0.124826	0.999875	6	6557293	6578663	-	protein_coding
Antxr2	ENSMUSG00000029338	1563.19	0.120031	0.0639505	1.87693	0.0605276	0.999875	5	97882782	98031043	-	protein_coding
Med28	ENSMUSG00000015804	1350.97	0.119831	0.0664952	1.80209	0.071531	0.999875	5	45520228	45529276	+	protein_coding
Ndufb7	ENSMUSG00000033938	1466.62	0.119789	0.0714244	1.67714	0.0935152	0.999875	8	83566670	83571626	+	protein_coding
Cnpy4	ENSMUSG00000036968	302.872	0.119772	0.0801867	1.49367	0.135262	0.999875	5	138187484	138193918	+	protein_coding
2010-09-01	ENSMUSG00000019917	209.496	0.119766	0.082832	1.44589	0.148209	0.999875	10	59164112	59221847	-	protein_coding
Trmt10a	ENSMUSG00000004127	377.077	0.119763	0.0800276	1.49653	0.134516	0.999875	3	138143447	138159821	+	protein_coding
Rprm	ENSMUSG00000075334	1301.73	0.119723	0.0676082	1.77084	0.0765869	0.999875	2	54084092	54085552	-	protein_coding
Plekhf1	ENSMUSG00000074170	121.987	0.119663	0.0819968	1.45937	0.144465	0.999875	7	38216971	38228016	-	protein_coding
Rps21	ENSMUSG00000039001	713.642	0.119619	0.0830288	1.4407	0.14967	0.999875	2	180257376	180258445	+	protein_coding
Poli	ENSMUSG00000038425	160.144	0.119615	0.0839076	1.42556	0.153997	0.999875	18	70508679	70530620	-	protein_coding
Tmem209	ENSMUSG00000029782	837.09	0.119575	0.0676229	1.76826	0.0770179	0.999875	6	30479052	30509783	-	protein_coding
Efemp1	ENSMUSG00000020467	485.958	0.119563	0.0824129	1.45078	0.14684	0.999875	11	28853203	28926743	+	protein_coding
Snrnp48	ENSMUSG00000021431	366.156	0.119426	0.0810495	1.47349	0.140619	0.999875	13	38204938	38227663	+	protein_coding
Unc5b	ENSMUSG00000020099	364.464	0.119414	0.08098	1.47461	0.140318	0.999875	10	60762609	60831581	-	protein_coding
Psme1	ENSMUSG00000022216	415.494	0.119338	0.0771212	1.54741	0.121764	0.999875	14	55578122	55581529	+	protein_coding
Lsm6	ENSMUSG00000031683	663.951	0.119172	0.0750428	1.58806	0.112273	0.999875	8	78804864	78821140	-	protein_coding
Pgls	ENSMUSG00000031807	565.205	0.1191	0.0772458	1.54184	0.123113	0.999875	8	71592175	71601092	+	protein_coding
Spp1	ENSMUSG00000029304	3520.14	0.119017	0.0695855	1.71037	0.0871983	0.999875	5	104435117	104441050	+	protein_coding
Cdk2ap2	ENSMUSG00000024856	540.506	0.118994	0.0780955	1.52369	0.127585	0.999875	19	4097181	4099019	+	protein_coding
Gpr165	ENSMUSG00000031210	75.4075	0.118912	0.0786999	1.51095	0.1308	0.999875	X	96713440	96719388	+	protein_coding
Dbndd1	ENSMUSG00000031970	715.966	0.118905	0.073206	1.62425	0.104322	0.999875	8	123504717	123515463	-	protein_coding
Eef1akmt1	ENSMUSG00000021951	268.812	0.118818	0.0824404	1.44126	0.149512	0.999875	14	57549597	57571569	-	protein_coding
Mgst3	ENSMUSG00000026688	1413.04	0.118803	0.0626117	1.89746	0.0577674	0.999875	1	167371965	167393841	-	protein_coding
Plin2	ENSMUSG00000028494	753.315	0.118756	0.0718776	1.65219	0.0984949	0.999875	4	86648385	86670060	-	protein_coding
Atox1	ENSMUSG00000018585	959.803	0.118699	0.0678981	1.74819	0.0804316	0.999875	11	55446640	55461239	-	protein_coding
Fam196a	ENSMUSG00000073805	30.5005	0.118659	0.0624672	1.89954	0.0574939	0.999875	7	134881925	134938430	-	protein_coding
Ccnd3	ENSMUSG00000034165	318.402	0.118652	0.0794069	1.49423	0.135116	0.999875	17	47505050	47599691	+	protein_coding
9330132A10Rik	ENSMUSG00000043498	455.724	0.118632	0.0780275	1.52039	0.128413	0.999875	18	89293501	89297229	-	pseudogene
Cotl1	ENSMUSG00000031827	657.517	0.118625	0.0714474	1.66031	0.0968515	0.999875	8	119809221	119840544	-	protein_coding
Smim15	ENSMUSG00000071180	826.107	0.118617	0.0724169	1.63798	0.101427	0.999875	13	108046423	108049146	+	protein_coding
Zbtb1	ENSMUSG00000033454	868.372	0.118593	0.0697209	1.70096	0.0889504	0.999875	12	76370265	76396950	+	protein_coding
Ddx39	ENSMUSG00000005481	144.897	0.118462	0.0837736	1.41407	0.157341	0.999875	8	83715176	83726892	+	protein_coding
Rps15	ENSMUSG00000063457	1797.6	0.118439	0.0661773	1.78972	0.0734984	0.999875	10	80292452	80294114	+	protein_coding
Mrpl44	ENSMUSG00000026248	570.592	0.118392	0.0763784	1.55007	0.121125	0.999875	1	79776017	79781445	+	protein_coding
Blmh	ENSMUSG00000020840	1222.8	0.118391	0.0660378	1.79278	0.0730079	0.999875	11	76924808	76987379	+	protein_coding
2610306M01Rik	ENSMUSG00000100164	71.9615	0.118311	0.0785481	1.50623	0.132009	0.999875	6	86848398	86849440	-	bidirectional_promoter_lncRNA
Mpdu1	ENSMUSG00000018761	831.919	0.118287	0.069871	1.69294	0.0904675	0.999875	11	69656696	69662642	-	protein_coding
Cd34	ENSMUSG00000016494	1019.68	0.118287	0.070561	1.67638	0.0936645	0.999875	1	194938818	194961279	+	protein_coding
Gpnmb	ENSMUSG00000029816	316.35	0.118174	0.0821196	1.43905	0.150136	0.999875	6	49036545	49070929	+	protein_coding
Nfs1	ENSMUSG00000027618	870.753	0.117991	0.0698093	1.69019	0.0909922	0.999875	2	156123638	156144186	-	protein_coding
Mrpl41	ENSMUSG00000036850	794.973	0.117987	0.074383	1.58621	0.112691	0.999875	2	24974116	24975098	-	protein_coding
Hr	ENSMUSG00000022096	810.753	0.117954	0.0742073	1.58951	0.111944	0.999875	14	70552211	70573548	+	protein_coding
2310036O22Rik	ENSMUSG00000041203	953.639	0.117863	0.0775816	1.51922	0.128707	0.999875	8	85026822	85030286	+	protein_coding
Isg15	ENSMUSG00000035692	90.1299	0.11784	0.0726797	1.62137	0.104939	0.999875	4	156199423	156200818	-	protein_coding
Cyp2j9	ENSMUSG00000015224	649.804	0.117744	0.0741939	1.58698	0.112517	0.999875	4	96568428	96591578	-	protein_coding
Gstk1	ENSMUSG00000029864	168.205	0.11773	0.0838456	1.40413	0.160282	0.999875	6	42245934	42250447	+	protein_coding
Mrpl55	ENSMUSG00000036860	439.445	0.117536	0.0784881	1.4975	0.134262	0.999875	11	59202485	59206134	+	protein_coding
Bex1	ENSMUSG00000050071	128.556	0.117523	0.0835909	1.40593	0.159745	0.999875	X	136213971	136215513	-	protein_coding
Uqcrq	ENSMUSG00000044894	1685.27	0.117502	0.0748473	1.56988	0.116442	0.999875	11	53427921	53430831	-	protein_coding
Lin7b	ENSMUSG00000003872	141.496	0.117488	0.0831883	1.41231	0.157859	0.999875	7	45367890	45370583	-	protein_coding
Rpl13a	ENSMUSG00000074129	368.128	0.117435	0.079191	1.48293	0.138093	0.999875	7	45125557	45128761	-	protein_coding
Mien1	ENSMUSG00000002580	893.287	0.117413	0.0799539	1.46851	0.141967	0.999875	11	98437707	98438991	-	protein_coding
Cpe	ENSMUSG00000037852	21076.8	0.11739	0.0616433	1.90434	0.0568653	0.999875	8	64592541	64693054	-	protein_coding
Slirp	ENSMUSG00000021040	384.244	0.11725	0.0812546	1.44299	0.149023	0.999875	12	87443895	87452206	+	protein_coding
Fam151b	ENSMUSG00000034334	68.0784	0.117227	0.0778152	1.50647	0.131946	0.999875	13	92449621	92484031	-	protein_coding
Naca	ENSMUSG00000061315	414.456	0.117222	0.0787184	1.48913	0.136453	0.999875	10	128035345	128048637	+	protein_coding
Mageh1	ENSMUSG00000047238	325.307	0.117195	0.0826092	1.41867	0.155995	0.999875	X	153036165	153037575	-	protein_coding
Stard10	ENSMUSG00000030688	1892.66	0.117141	0.0624554	1.87559	0.0607119	0.999875	7	101317085	101346626	+	protein_coding
Fcf1	ENSMUSG00000021243	150.009	0.117122	0.0837252	1.39888	0.161848	0.999875	12	84970896	84983303	+	protein_coding
Gtpbp8	ENSMUSG00000022668	678.29	0.11708	0.0710169	1.64862	0.0992257	0.999875	16	44736767	44746363	-	protein_coding
Rasa4	ENSMUSG00000004952	622.565	0.117062	0.0786929	1.48759	0.13686	0.999875	5	136083915	136111860	+	protein_coding
Tsc22d3	ENSMUSG00000031431	3989.54	0.11706	0.0648253	1.80578	0.0709526	0.999875	X	140539527	140600659	-	protein_coding
Utp11l	ENSMUSG00000028907	327.479	0.116986	0.0798979	1.4642	0.14314	0.999875	4	124678159	124693600	-	protein_coding
Atp5j2	ENSMUSG00000038690	1892.12	0.116974	0.0696797	1.67873	0.0932043	0.999875	5	145183697	145192062	-	protein_coding
Six5	ENSMUSG00000040841	124.262	0.116955	0.0832739	1.40446	0.160183	0.999875	7	19094593	19098549	+	protein_coding
Egln3	ENSMUSG00000035105	141.75	0.116846	0.0838616	1.39332	0.163523	0.999875	12	54178980	54203860	-	protein_coding
Gpx7	ENSMUSG00000028597	99.215	0.116832	0.0812775	1.43745	0.15059	0.999875	4	108400389	108406961	-	protein_coding
A330015K06Rik	ENSMUSG00000104093	83.6298	0.116778	0.0790198	1.47783	0.139454	0.999875	3	65133059	65302685	-	antisense
Lamtor4	ENSMUSG00000050552	915.297	0.116773	0.0722671	1.61586	0.106125	0.999875	5	138255481	138259398	+	protein_coding
Cyr61	ENSMUSG00000028195	101.11	0.116706	0.0725216	1.60925	0.107561	0.999875	3	145646975	145649981	-	protein_coding
Brip1os	ENSMUSG00000085208	736.03	0.116671	0.0697865	1.67183	0.0945575	0.999875	11	86201369	86304443	+	antisense
Ndufv3	ENSMUSG00000024038	1833.8	0.116311	0.0628446	1.85078	0.0642019	0.999875	17	31520114	31531326	+	protein_coding
Tmem241	ENSMUSG00000049411	174.443	0.116194	0.0838564	1.38562	0.165862	0.999875	18	11964449	12121537	-	protein_coding
Efhd1	ENSMUSG00000026255	430.568	0.116139	0.083632	1.38869	0.164928	0.999875	1	87264362	87310839	+	protein_coding
Klhdc1	ENSMUSG00000051890	208.571	0.116026	0.08356	1.38853	0.164975	0.999875	12	69241175	69284632	+	protein_coding
Eif3g	ENSMUSG00000070319	1458.57	0.115862	0.0605176	1.91451	0.0555546	0.999875	9	20894348	20898623	-	protein_coding
Pdcd2l	ENSMUSG00000002635	226.052	0.11584	0.0826894	1.4009	0.161244	0.999875	7	34184498	34196661	-	protein_coding
Plcl1	ENSMUSG00000038349	502.512	0.115773	0.0771478	1.50067	0.133441	0.999875	1	55405920	55754285	+	protein_coding
Cryzl1	ENSMUSG00000058240	650.28	0.11574	0.0732885	1.57924	0.114282	0.999875	16	91689321	91728975	-	protein_coding
Avpr1a	ENSMUSG00000020123	46.3292	0.115711	0.0685262	1.68857	0.0913017	0.999875	10	122448498	122453453	+	protein_coding
Exog	ENSMUSG00000042787	506.943	0.115682	0.0744833	1.55312	0.120394	0.999875	9	119444903	119465517	+	protein_coding
Ubac1	ENSMUSG00000036352	1458.4	0.115599	0.066809	1.73029	0.0835781	0.999875	2	25998542	26021747	-	protein_coding
1110032A03Rik	ENSMUSG00000037971	655.238	0.115451	0.07244	1.59375	0.110992	0.999875	9	50762827	50775520	-	protein_coding
Tbca	ENSMUSG00000042043	987.047	0.115412	0.079802	1.44623	0.148114	0.999875	13	94788942	94842899	+	protein_coding
Immp1l	ENSMUSG00000042670	91.1564	0.115285	0.0794874	1.45036	0.146958	0.999875	2	105904637	105965558	+	protein_coding
Lyar	ENSMUSG00000067367	167.031	0.115277	0.0823886	1.39918	0.161758	0.999875	5	38220469	38234306	+	protein_coding
Mthfd2	ENSMUSG00000005667	619.09	0.115191	0.0746937	1.54218	0.123031	0.999875	6	83305690	83325908	-	protein_coding
Lbhd1	ENSMUSG00000096740	87.8321	0.115152	0.0810522	1.42072	0.155399	0.999875	19	8883731	8892627	+	protein_coding
Arsg	ENSMUSG00000020604	191.241	0.115117	0.083442	1.3796	0.167708	0.999875	11	109473373	109573330	+	protein_coding
Metrnl	ENSMUSG00000039208	397.852	0.1151	0.0832362	1.38281	0.166723	0.999875	11	121701543	121716306	+	protein_coding
Abhd10	ENSMUSG00000033157	989.611	0.115099	0.0690109	1.66783	0.0953491	0.999875	16	45729724	45742955	-	protein_coding
Rac3	ENSMUSG00000018012	678.864	0.115088	0.0713101	1.61391	0.106547	0.999875	11	120721469	120723969	+	protein_coding
Bphl	ENSMUSG00000038286	316.721	0.115053	0.0802115	1.43438	0.151465	0.999875	13	34037640	34074074	+	protein_coding
Pdcd5	ENSMUSG00000030417	166.233	0.11501	0.0838895	1.37097	0.170385	0.999875	7	35641981	35647521	-	protein_coding
Gcdh	ENSMUSG00000003809	487.469	0.115001	0.0764337	1.50459	0.13243	0.999875	8	84886392	84893921	-	protein_coding
Mgll	ENSMUSG00000033174	2416.58	0.114917	0.0747555	1.53724	0.124234	0.999875	6	88724411	88828360	+	protein_coding
Ccdc87	ENSMUSG00000067872	39.0289	0.114902	0.0690744	1.66346	0.0962211	0.999875	19	4839365	4842528	+	protein_coding
Zfyve19	ENSMUSG00000068580	697.347	0.11486	0.071579	1.60466	0.108569	0.999875	2	119208616	119217049	+	protein_coding
Pycrl	ENSMUSG00000022571	278.413	0.11482	0.0812447	1.41326	0.15758	0.999875	15	75916462	75921560	-	protein_coding
Pigyl	ENSMUSG00000010607	231.061	0.11478	0.0827154	1.38765	0.165242	0.999875	9	22156845	22158358	+	protein_coding
Kirrel3os	ENSMUSG00000053889	115.164	0.114742	0.0822022	1.39585	0.16276	0.999875	9	34918232	34929509	-	antisense
Skap2	ENSMUSG00000059182	685.588	0.114725	0.0736064	1.55863	0.119084	0.999875	6	51857421	52012549	-	protein_coding
Atp5k	ENSMUSG00000050856	1366.03	0.114597	0.0727626	1.57494	0.115271	0.999875	5	108433243	108434448	-	protein_coding
Ppp1r14c	ENSMUSG00000040653	205.248	0.114498	0.0832543	1.37528	0.169044	0.999875	10	3366056	3464975	+	protein_coding
Rpl14	ENSMUSG00000025794	631.939	0.114468	0.0778938	1.46954	0.141686	0.999875	9	120571443	120574654	+	protein_coding
Btrc	ENSMUSG00000025217	1963.19	0.114444	0.066529	1.72021	0.0853945	0.999875	19	45363733	45533341	+	protein_coding
Flnc	ENSMUSG00000068699	157.094	0.114382	0.0838849	1.36356	0.172706	0.999875	6	29433255	29461883	+	protein_coding
Mrgpra2b	ENSMUSG00000096719	64.6212	0.114351	0.0771016	1.48312	0.138043	0.999875	7	47463805	47528862	-	protein_coding
Cox7a2l	ENSMUSG00000024248	1152.24	0.114253	0.073032	1.56443	0.117717	0.999875	17	83501918	83514333	-	protein_coding
Adprm	ENSMUSG00000020910	349.25	0.114251	0.0815875	1.40035	0.161408	0.999875	11	67037904	67052594	-	protein_coding
Dock1	ENSMUSG00000058325	455.474	0.114157	0.0783864	1.45634	0.145298	0.999875	7	134670653	135173639	+	protein_coding
Tspan6	ENSMUSG00000067377	117.772	0.114143	0.0831023	1.37352	0.16959	0.999875	X	133891067	133898429	-	protein_coding
Glt8d1	ENSMUSG00000021916	647.741	0.114088	0.0729662	1.56358	0.117917	0.999875	14	31001392	31012441	+	protein_coding
Cables1	ENSMUSG00000040957	177.625	0.114026	0.0838835	1.35934	0.17404	0.999875	18	11839219	11945627	+	protein_coding
Fgl2	ENSMUSG00000039899	436.046	0.113968	0.083863	1.35897	0.174155	0.999875	5	21372641	21378374	+	protein_coding
B3gat1	ENSMUSG00000045994	119.5	0.113738	0.0810914	1.4026	0.160737	0.999875	9	26733727	26763101	+	protein_coding
Selenom	ENSMUSG00000075702	1638.18	0.113733	0.0608498	1.86908	0.0616123	0.999875	11	3514683	3517351	+	protein_coding
Rps9	ENSMUSG00000006333	2224.77	0.113705	0.063453	1.79196	0.0731402	0.999875	7	3703992	3706897	+	protein_coding
Hoxb5	ENSMUSG00000038700	337.026	0.113558	0.0836529	1.35749	0.174624	0.999875	11	96303335	96306121	+	protein_coding
Mettl26	ENSMUSG00000025731	434.893	0.113547	0.0784144	1.44803	0.147607	0.999875	17	25875463	25886007	+	protein_coding
Dhh	ENSMUSG00000023000	1223.97	0.113495	0.0792565	1.432	0.152145	0.999875	15	98893030	98898540	-	protein_coding
Ccndbp1	ENSMUSG00000023572	1502.51	0.113256	0.0657733	1.72191	0.0850861	0.999875	2	121008402	121016904	+	protein_coding
Polr2e	ENSMUSG00000004667	733.873	0.113237	0.0696117	1.62669	0.103802	0.999875	10	80035948	80039795	-	protein_coding
Mad2l1	ENSMUSG00000029910	231.232	0.113191	0.0826407	1.36968	0.170787	0.999875	6	66535389	66547220	+	protein_coding
Lypla1	ENSMUSG00000025903	804.216	0.113185	0.0726446	1.55806	0.119219	0.999875	1	4807787	4848410	+	protein_coding
Slc50a1	ENSMUSG00000027953	491.095	0.113143	0.0772082	1.46542	0.142805	0.999875	3	89268245	89270570	-	protein_coding
Blvra	ENSMUSG00000001999	489.128	0.113049	0.075835	1.49073	0.136034	0.999875	2	127070664	127097084	+	protein_coding
Pafah1b3	ENSMUSG00000005447	505.628	0.113049	0.0742447	1.52265	0.127847	0.999875	7	25295048	25297986	-	protein_coding
Lamtor1	ENSMUSG00000030842	1099.16	0.112977	0.0689592	1.63831	0.101357	0.999875	7	101905903	101926675	+	protein_coding
Pygm	ENSMUSG00000032648	55.184	0.112912	0.0678645	1.66378	0.0961565	0.999875	19	6384398	6398459	+	protein_coding
Cmc1	ENSMUSG00000039163	293.93	0.112878	0.0806952	1.39882	0.161867	0.999875	9	118064521	118150177	-	protein_coding
Pcyox1l	ENSMUSG00000024579	1297.43	0.11286	0.0662469	1.70362	0.0884514	0.999875	18	61696836	61707635	-	protein_coding
Nfkbia	ENSMUSG00000021025	528.665	0.112859	0.0831752	1.35688	0.17482	0.999875	12	55489410	55492647	-	protein_coding
Abcd3	ENSMUSG00000028127	1890.04	0.112817	0.0599482	1.88191	0.0598485	0.999875	3	121758773	121815302	-	protein_coding
Slmo2	ENSMUSG00000016257	860.151	0.112768	0.0702362	1.60556	0.108371	0.999875	2	174465066	174473081	-	protein_coding
Cyb561	ENSMUSG00000019590	1269.05	0.1127	0.0622351	1.81087	0.0701607	0.999875	11	105933701	105953336	-	protein_coding
Prdx2	ENSMUSG00000005161	4418.97	0.112661	0.0596302	1.88933	0.058848	0.999875	8	84969586	84974834	+	protein_coding
Trim12c	ENSMUSG00000057143	107.917	0.112655	0.0827964	1.36063	0.173631	0.999875	7	104338753	104353362	-	protein_coding
[truncated: 15,711 more rows]

## Sheet: Avil DESeq2 counts
NAME	AvilWT4	AvilWT9	AvilWT3	AvilWT10	AvilKO2	AvilKO7	AvilKO8	AvilKO1
[truncated: 49,671 more rows]

[truncated: 2 more sheets: Rosa26 DESeq2 counts, Description]
